# Supplementary material for: Glial cells undergo rapid changes following acute chemogenetic manipulation of cortical layer 5 projection neurons
Source: Commun Biol. 2024 Oct 9;7:1286. doi: 10.1038/s42003-024-06994-w (PMC11464517; doi:10.1038/s42003-024-06994-w)
Supplement: Supplementary file 4 — Supplementary Data 1 [file 42003_2024_6994_MOESM4_ESM.xlsx]

## Sheet: Figure 1
Figure 1d
	Sample size (figure order)	Statistical test	Treatment effect		Significance
Input/Output Curve Excitatory DREADD	n=10,7 cells	Mixed-effects model (REML) Matching: Both factors	F (19, 300) = 0.7968	P=0.7108	NS
Step 1 : Baseline vs CNO 2 min		Šídák's multiple comparisons test		P >0.9999	NS
Step 2: Baseline vs CNO 2 min		Šídák's multiple comparisons test		P >0.9999	NS
Step 3: Baseline vs CNO 2 min		Šídák's multiple comparisons test		P >0.9999	NS
Step 4: Baseline vs CNO 2 min		Šídák's multiple comparisons test		P >0.9999	NS
Step 5: Baseline vs CNO 2 min		Šídák's multiple comparisons test		P >0.9999	NS
Step 6: Baseline vs CNO 2 min		Šídák's multiple comparisons test		P >0.9999	NS
Step 7: Baseline vs CNO 2 min		Šídák's multiple comparisons test		P >0.9999	NS
Step 8: Baseline vs CNO 2 min		Šídák's multiple comparisons test		p = 0.9995	NS
Step 9: Baseline vs CNO 2 min		Šídák's multiple comparisons test		p = 0.9742	NS
Step 10: Baseline vs CNO 2 min		Šídák's multiple comparisons test		p = 0.9954	NS
Step 11: Baseline vs CNO 2 min		Šídák's multiple comparisons test		p = 0.5561	NS
Step 12: Baseline vs CNO 2 min		Šídák's multiple comparisons test		p = 0.3571	NS
Step 13: Baseline vs CNO 2 min		Šídák's multiple comparisons test		p = 0.2336	NS
Step 14: Baseline vs CNO 2 min		Šídák's multiple comparisons test		p = 0.1764	NS
Step 15: Baseline vs CNO 2 min		Šídák's multiple comparisons test		p = 0.2583	NS
Step 16: Baseline vs CNO 2 min		Šídák's multiple comparisons test		p = 0.7605	NS
Step 17: Baseline vs CNO 2 min		Šídák's multiple comparisons test		p = 0.363	NS
Step 18: Baseline vs CNO 2 min		Šídák's multiple comparisons test		p = 0.5707	NS
Step 19: Baseline vs CNO 2 min		Šídák's multiple comparisons test		p = 0.6281	NS
Step 20: Baseline vs CNO 2 min		Šídák's multiple comparisons test		p = 0.8193	NS
	Sample size (figure order)	Statistical test	Treatment effect		Significance
Membrane resistance excitatory DREADD	n=11,10,9 cells	one-way ANOVA	F (2, 27) = 1.165	P=0.3272	NS
Baseline vs. CNO 2 min		Dunnett's multiple comparisons test		P=0.3456	NS
Baseline vs. CNO 5 min		Dunnett's multiple comparisons test		P=0.3330	NS
membrane voltage excitatory DREADD	n=11,10,9 cells	one-way ANOVA	F (2, 27) = 10.24	P=0.8446	NS
Baseline vs. CNO 2 min		Dunnett's multiple comparisons test		P= 0.0004	***P < 0.001
Baseline vs. CNO 5 min		Dunnett's multiple comparisons test		P= 0.029	*P < 0.05
Input/Output Curve Excitatory DREADD	n=10,7 cells	Two-way ANOVA	F (19, 300) = 0.7968	P=0.7108	NS
Figure 1f
Input/Output Curve Inhibitory DREADD	n=7, 9 cells	Mixed-effects model (REML) Matching: Both factors	F (19, 280) = 0.1554	PP >0.9999	NS
Step 1 : Baseline vs CNO 2 min		Šídák's multiple comparisons test		p >0.9999	NS
Step 2: Baseline vs CNO 2 min		Šídák's multiple comparisons test		p >0.9999	NS
Step 3: Baseline vs CNO 2 min		Šídák's multiple comparisons test		p >0.9999	NS
Step 4: Baseline vs CNO 2 min		Šídák's multiple comparisons test		p >0.9999	NS
Step 5: Baseline vs CNO 2 min		Šídák's multiple comparisons test		p >0.9999	NS
Step 6: Baseline vs CNO 2 min		Šídák's multiple comparisons test		p >0.9999	NS
Step 7: Baseline vs CNO 2 min		Šídák's multiple comparisons test		p >0.9999	NS
Step 8: Baseline vs CNO 2 min		Šídák's multiple comparisons test		p >0.9999	NS
Step 9: Baseline vs CNO 2 min		Šídák's multiple comparisons test		p >0.9999	NS
Step 10: Baseline vs CNO 2 min		Šídák's multiple comparisons test		p >0.9999	NS
Step 11: Baseline vs CNO 2 min		Šídák's multiple comparisons test		p = 0.9997	NS
Step 12: Baseline vs CNO 2 min		Šídák's multiple comparisons test		p = 0.9796	NS
Step 13: Baseline vs CNO 2 min		Šídák's multiple comparisons test		p >0.9999	NS
Step 14: Baseline vs CNO 2 min		Šídák's multiple comparisons test		p >0.9999	NS
Step 15: Baseline vs CNO 2 min		Šídák's multiple comparisons test		p >0.9999	NS
Step 16: Baseline vs CNO 2 min		Šídák's multiple comparisons test		p >0.9999	NS
Step 17: Baseline vs CNO 2 min		Šídák's multiple comparisons test		p >0.9999	NS
Step 18: Baseline vs CNO 2 min		Šídák's multiple comparisons test		p >0.9999	NS
Step 19: Baseline vs CNO 2 min		Šídák's multiple comparisons test		p >0.9999	NS
Step 20: Baseline vs CNO 2 min		Šídák's multiple comparisons test		p >0.9999	NS
	Sample size (figure order)	Statistical test	Treatment effect		Significance
Membrane resistance inhibitory DREADD	n=9,9,9 cells	one-way ANOVA	F (2, 24) = 6.403	P=0.0059	**P < 0.01
Baseline vs. CNO 2 min		Dunnett's multiple comparisons test		P= 0.0119	*P < 0.05
Baseline vs. CNO 5 min		Dunnett's multiple comparisons test		P= 0.0184	*P < 0.05
membrane voltage inhibitory DREADD	n=9,9,9 cells	one-way ANOVA	F (2, 21) = 2.028	P=0.1566	NS
		Dunnett's multiple comparisons test		P=0.572	NS
		Dunnett's multiple comparisons test		P=0.1336	NS
Input/Output Curve Inhibitory DREADD	n=7, 9 cells	Two-way ANOVA	F (19, 280) = 0.1554	P>0.9999	NS
Figure 1i
	Sample size (figure order)	Statistical test	Treatment effect		Significance
cFos+ cell density	n=6, 3 mice	Student's t-test
Saline vs CNO		unpaired, two-tailed	t=36.05, df=7	P<0.0001	****P<0.0001
Figure 1k
	Sample size (figure order)	Statistical test	Treatment effect		Significance
cFos+ cell density	n=2, 2 mice	Mann Whitney test
Saline vs CNO		two-tailed	t=35.00, df=2	P=0.0008	***P<0.001

## Sheet: Figure 2
Figure 2a
		Sample size (figure order)	Statistical test	Significance
Excitatory DREADD cFos density		n=6,2,2,3 mice	Mixed-effects model (REML)	Discovery	q value	individual P value	Fixed effects (type III)	P value	P value summary	Statistically significant (P < 0.05)?	F (DFn, DFd)	Geisser-Greenhouse's epsilon
Primary visual cortex layer 5	Saline vs. 0.05 mg/kg CNO		Corrected method of Benjamini and Yekutieli	Yes	0.0005	0.0002	Regions	<0.0001	****	Yes	F (1.771, 21.25) = 780.1	0.5903
	Saline vs. 0.1 mg/kg CNO			Yes	0.0002	<0.0001	Treatment	<0.0001	****	Yes	F (3, 36) = 208.6
	Saline vs. 10 mg/kg CNO			Yes	0.01	0.0055	Regions x Treatment	<0.0001	****	Yes	F (9, 36) = 9.742
Superior colliculus	Saline vs. 0.05 mg/kg CNO		Corrected method of Benjamini and Yekutieli	No	0.2282	0.1245
	Saline vs. 0.1 mg/kg CNO			Yes	0.0082	0.0015
	Saline vs. 10 mg/kg CNO			No	0.1545	0.0562
Hippocampus CA1	Saline vs. 0.05 mg/kg CNO		Corrected method of Benjamini and Yekutieli	No	0.2605	0.1421
	Saline vs. 0.1 mg/kg CNO			Yes	0.0041	0.0015
	Saline vs. 10 mg/kg CNO			Yes	0.0017	0.0003
Hippocampus CA3	Saline vs. 0.05 mg/kg CNO		Corrected method of Benjamini and Yekutieli	Yes	0.0025	0.0009
	Saline vs. 0.1 mg/kg CNO			No	0.054	0.0294
	Saline vs. 10 mg/kg CNO			Yes	<0.0001	<0.0001
Figure 2c
		Sample size (figure order)	Statistical test	Significance
Inhibitory DREADD cFos density		n=2,2,2 mice	Mixed-effects model (REML)	Discovery	q value	individual P value	Fixed effects (type III)	P value	P value summary	Statistically significant (P < 0.05)?	F (DFn, DFd)	Geisser-Greenhouse's epsilon
Primary visual cortex layer 5	Saline vs. 1 mg/kg CNO		Corrected method of Benjamini and Yekutieli	Yes	0.0124	0.0082	Regions	<0.0001	****	Yes	F (1.218, 3.655) = 1238	0.4061
	Saline vs. 5mg/kg CNO			Yes	0.0045	0.0015	Treatment	0.0008	***	Yes	F (2, 3) = 168.4
Superior colliculus	Saline vs. 1 mg/kg CNO		Corrected method of Benjamini and Yekutieli	Yes	0.018	0.0106	Regions x Treatment	<0.0001	****	Yes	F (6, 9) = 86.47
	Saline vs. 5mg/kg CNO			Yes	0.018	0.012
Hippocampus CA1	Saline vs. 1 mg/kg CNO		Corrected method of Benjamini and Yekutieli	No	0.5586	0.3724
	Saline vs. 5mg/kg CNO			No	0.3245	0.1082
Hippocampus CA3	Saline vs. 1 mg/kg CNO		Corrected method of Benjamini and Yekutieli	No	0.25	0.1667
	Saline vs. 5mg/kg CNO			No	0.25	0.1667

## Sheet: Figure 3
Figure 3a
		Sample size (figure order)	Statistical test	Significance
Excitatory DREADD vGlut1/PSD95		n=4,2,2,3 mice	Mixed-effects model (REML)	Discovery	q value	individual P value	Fixed effects (type III)	P value	P value summary	Statistically significant (P < 0.05)?	F (DFn, DFd)	Geisser-Greenhouse's epsilon
Primary visual cortex layer 5	Saline vs. 0.05 mg/kg CNO		Corrected method of Benjamini and Yekutieli	No	0.11	0.06	Regions	<0.0001	****	Yes	F (2.200, 20.53) = 21.80	0.7333
	Saline vs. 0.1 mg/kg CNO			Yes	0.0265	0.0096	Treatment	<0.0001	****	Yes	F (3, 28) = 36.57
	Saline vs. 10 mg/kg CNO			Yes	0.0265	0.0049	Regions x Treatment	0.0176	*	Yes	F (9, 28) = 2.804
Superior colliculus	Saline vs. 0.05 mg/kg CNO		Corrected method of Benjamini and Yekutieli	No	0.2067	0.1127
	Saline vs. 0.1 mg/kg CNO			Yes	0.0218	0.0079
	Saline vs. 10 mg/kg CNO			Yes	0.0154	0.0028
Hippocampus CA1	Saline vs. 0.05 mg/kg CNO		Corrected method of Benjamini and Yekutieli	No	0.2565	0.0933
	Saline vs. 0.1 mg/kg CNO			No	0.7385	0.4028
	Saline vs. 10 mg/kg CNO			No	0.2426	0.0441
Hippocampus CA3	Saline vs. 0.05 mg/kg CNO		Corrected method of Benjamini and Yekutieli	No	0.0572	0.0312
	Saline vs. 0.1 mg/kg CNO			No	0.0572	0.0182
	Saline vs. 10 mg/kg CNO			No	0.0572	0.0237
Figure 3c
		Sample size (figure order)	Statistical test	Significance
Inhibitory DREADD vGlut1/PSD95		n=2,2,2 mice	Mixed-effects model (REML)	Discovery	q value	individual P value	Fixed effects (type III)	P value	P value summary	Statistically significant (P < 0.05)?	F (DFn, DFd)	Geisser-Greenhouse's epsilon
Primary visual cortex layer 5	Saline vs. 1 mg/kg CNO		Corrected method of Benjamini and Yekutieli	Yes	0.0392	0.0131	Regions	<0.0001	****	Yes	F (1.206, 4.825) = 151.3	0.4021
	Saline vs. 5mg/kg CNO			Yes	0.0475	0.0317	Treatment	<0.0001	****	Yes	F (2, 12) = 163.7
Superior colliculus	Saline vs. 1 mg/kg CNO		Corrected method of Benjamini and Yekutieli	No	0.0707	0.0471	Regions x Treatment	<0.0001	****	Yes	F (6, 12) = 18.23
	Saline vs. 5mg/kg CNO			No	0.0707	0.0351
Hippocampus CA1	Saline vs. 1 mg/kg CNO		Corrected method of Benjamini and Yekutieli	Yes	0.0331	0.0221
	Saline vs. 5mg/kg CNO			Yes	0.0331	0.0125
Hippocampus CA3	Saline vs. 1 mg/kg CNO		Corrected method of Benjamini and Yekutieli	No	0.2481	0.1647
	Saline vs. 5mg/kg CNO			No	0.2481	0.1654

## Sheet: Figure 4
Figure 4b
Primary visual cortex		Sample size (figure order)	Statistical test	Significance
Excitatory DREADD Iba1+ cell density		n=4,2,2,3 mice	Mixed-effects model (REML)	Discovery	q value	individual P value	Fixed effects (type III)	P value	P value summary	Statistically significant (P < 0.05)?	F (DFn, DFd)	Geisser-Greenhouse's epsilon
Layer 1	Saline vs. 0.05 mg/kg CNO		Corrected method of Benjamini and Yekutieli	No	0.6894	0.376	Regions	<0.0001	****	Yes	F (2.530, 17.71) = 22.32	0.8435
	Saline vs. 0.1 mg/kg CNO			No	0.2356	0.0428	Treatment	0.0839	ns	No	F (3, 7) = 3.375
	Saline vs. 10 mg/kg CNO			No	0.6894	0.2884	Regions x Treatment	0.927	ns	No	F (9, 21) = 0.3890
Layer 2-4	Saline vs. 0.05 mg/kg CNO		Corrected method of Benjamini and Yekutieli	No	0.1424	0.0777
	Saline vs. 0.1 mg/kg CNO			No	0.0828	0.0151
	Saline vs. 10 mg/kg CNO			No	0.0848	0.0308
Layer 5	Saline vs. 0.05 mg/kg CNO		Corrected method of Benjamini and Yekutieli	No	0.5234	0.2855
	Saline vs. 0.1 mg/kg CNO			No	0.4094	0.1305
	Saline vs. 10 mg/kg CNO			No	0.4094	0.1489
Layer 6	Saline vs. 0.05 mg/kg CNO		Corrected method of Benjamini and Yekutieli	No	0.186	0.0966
	Saline vs. 0.1 mg/kg CNO			No	0.186	0.0585
	Saline vs. 10 mg/kg CNO			No	0.186	0.1015
Figure 4c
Primary visual cortex		Sample size (figure order)	Statistical test	Significance
Excitatory DREADD Iba1+ cell density		n=4,2,2,3 mice	One-way ANOVA	Significant?	Summary	Adjusted P Value	Kruskal-Wallis test	P value	P value summary	Kruskal-Wallis statistic
Primary visual cortex	Saline vs. 0.05 mg/kg CNO		Corrected method of Benjamini and Yekutieli	No	0.3223	0.1172		0.0657	ns	6.258
	Saline vs. 0.1 mg/kg CNO			No	0.2019	0.0367
	Saline vs. 10 mg/kg CNO			No	>0.9999	0.8953
Figure 4d
		Sample size (figure order)	Statistical test	Significance
Excitatory DREADD Iba1+ cell density		n=4,2,2,3 mice	Mixed-effects model (REML)	Discovery	q value	individual P value	Fixed effects (type III)	P value	P value summary	Statistically significant (P < 0.05)?	F (DFn, DFd)	Geisser-Greenhouse's epsilon
Superior Colliculus	Saline vs. 0.05 mg/kg CNO		Corrected method of Benjamini and Yekutieli	Yes	0.0075	0.0019	Regions	<0.0001	****	Yes	F (1.744, 15.70) = 108.4	0.8722
	Saline vs. 0.1 mg/kg CNO			Yes	0.0075	0.0027	Treatment	<0.0001	****	Yes	F (3, 9) = 28.78
	Saline vs. 10 mg/kg CNO			Yes	0.0155	0.0085	Regions x Treatment	0.1007	ns	No	F (6, 18) = 2.125
Hippocampus CA1	Saline vs. 0.05 mg/kg CNO		Corrected method of Benjamini and Yekutieli	No	0.7291	0.3977
	Saline vs. 0.1 mg/kg CNO			No	0.1414	0.0514
	Saline vs. 10 mg/kg CNO			Yes	0.0013	0.0002
Hippocampus CA3	Saline vs. 0.05 mg/kg CNO		Corrected method of Benjamini and Yekutieli	No	0.3407	0.1858
	Saline vs. 0.1 mg/kg CNO			No	0.2287	0.0832
	Saline vs. 10 mg/kg CNO			Yes	0.0082	0.0015
Figure 4f
Excitatory DREADD		Sample size (figure order)	Statistical test	Significance
CD68 in Iba1+ microglia		n=4,2,2,3 mice	Mixed-effects model (REML)	Discovery	q value	individual P value	Fixed effects (type III)	P value	P value summary	Statistically significant (P < 0.05)?	F (DFn, DFd)	Geisser-Greenhouse's epsilon
Visual cortex layer 5	Saline vs. 0.05 mg/kg CNO		Corrected method of Benjamini and Yekutieli	No	0.8499	0.3712	Regions	0.1511	ns	No	F (2.636, 23.73) = 1.972	0.8788
	Saline vs. 0.1 mg/kg CNO			No	0.8499	0.4636	Treatment	<0.0001	****	Yes	F (3, 9) = 108.1	0
	Saline vs. 10 mg/kg CNO			No	0.2635	0.0479	Regions x Treatment	<0.0001	****	Yes	F (9, 27) = 14.77
Superior Colliculus	Saline vs. 0.05 mg/kg CNO		Corrected method of Benjamini and Yekutieli	No	0.972	0.5302
	Saline vs. 0.1 mg/kg CNO			Yes	0.0016	0.0003
	Saline vs. 10 mg/kg CNO			Yes	0.0094	0.0034
Hippocampus CA1	Saline vs. 0.05 mg/kg CNO		Corrected method of Benjamini and Yekutieli	Yes	0.0043	0.0023
	Saline vs. 0.1 mg/kg CNO			Yes	0.0002	<0.0001
	Saline vs. 10 mg/kg CNO			Yes	0.002	0.0007
Hippocampus CA3	Saline vs. 0.05 mg/kg CNO		Corrected method of Benjamini and Yekutieli	No	0.1851	0.0673
	Saline vs. 0.1 mg/kg CNO			No	0.2507	0.1367
	Saline vs. 10 mg/kg CNO			Yes	0.0013	0.0002
Figure 4h
Primary visual cortex		Sample size (figure order)	Statistical test	Significance
Inhibitory DREADD Iba1+ cell density		n=2,2,2 mice	Mixed-effects model (REML)	Discovery	q value	individual P value	Fixed effects (type III)	P value	P value summary	Statistically significant (P < 0.05)?	F (DFn, DFd)	Geisser-Greenhouse's epsilon
Layer 1	Saline vs. 1 mg/kg CNO		Corrected method of Benjamini and Yekutieli	No	0.1424	0.0475	Regions	0.0093	**	Yes	F (1.409, 4.228) = 18.65	0.4698
	Saline vs. 5mg/kg CNO			No	0.1581	0.1054	Treatment	0.0159	*	Yes	F (2, 3) = 22.26
Layer 2-4	Saline vs. 1 mg/kg CNO		Corrected method of Benjamini and Yekutieli	No	0.4219	0.1406	Regions x Treatment	0.5725	ns	No	F (6, 9) = 0.8344
	Saline vs. 5mg/kg CNO			No	>0.9999	0.7216
Layer 5	Saline vs. 1 mg/kg CNO		Corrected method of Benjamini and Yekutieli	No	0.0845	0.0282
	Saline vs. 5mg/kg CNO			No	>0.9999	0.9106
Layer 6	Saline vs. 1 mg/kg CNO		Corrected method of Benjamini and Yekutieli	No	0.5025	0.1675
	Saline vs. 5mg/kg CNO			No	>0.9999	0.9938
Figure 4i
Primary visual cortex		Sample size (figure order)	Statistical test	Significance
Inhibitory DREADD Iba1+ cell density		n=2,2,2 mice	One-way ANOVA	Significant?	Summary	Adjusted P Value	Kruskal-Wallis test	P value	P value summary	Kruskal-Wallis statistic
Primary visual cortex	Saline vs. 1 mg/kg CNO		Corrected method of Benjamini and Yekutieli	No	ns	0.5701		0.0667	ns	4.571
	Saline vs. 5mg/kg CNO			No	ns	0.065
Figure 4j
		Sample size (figure order)	Statistical test	Significance
Inhibitory DREADD Iba1+ cell density		n=2,2,2 mice	Mixed-effects model (REML)	Discovery	q value	individual P value	Fixed effects (type III)	P value	P value summary	Statistically significant (P < 0.05)?	F (DFn, DFd)	Geisser-Greenhouse's epsilon
Superior colliculus	Saline vs. 1 mg/kg CNO		Corrected method of Benjamini and Yekutieli	No	0.0826	0.0551	Regions	0.0015	**	Yes	F (1.943, 5.830) = 24.46	0.9717
	Saline vs. 5mg/kg CNO			No	0.0826	0.0369	Treatment	0.0226	*	Yes	F (2, 3) = 17.28
Hippocampus CA1	Saline vs. 1 mg/kg CNO		Corrected method of Benjamini and Yekutieli	No	0.1534	0.0511	Regions x Treatment	0.0772	ns	No	F (4, 6) = 3.651
	Saline vs. 5mg/kg CNO			No	0.206	0.1373
Hippocampus CA3	Saline vs. 1 mg/kg CNO		Corrected method of Benjamini and Yekutieli	No	0.5601	0.3734
	Saline vs. 5mg/kg CNO			No	0.5601	0.2233
Figure 4l
Inhibitory DREADD		Sample size (figure order)	Statistical test	Significance
CD68 in Iba1+ microglia		n=2,2,2 mice	Mixed-effects model (REML)	Discovery	q value	individual P value	Fixed effects (type III)	P value	P value summary	Statistically significant (P < 0.05)?	F (DFn, DFd)	Geisser-Greenhouse's epsilon
Visual cortex layer 5	Saline vs. 1 mg/kg CNO		Corrected method of Benjamini and Yekutieli	No	0.4679	0.312	Regions	0.3841	ns	No	F (1.995, 7.980) = 1.081	0.665
	Saline vs. 5mg/kg CNO			No	0.1034	0.0345	Treatment	0.0001	***	Yes	F (2, 12) = 20.20
Superior colliculus	Saline vs. 1 mg/kg CNO		Corrected method of Benjamini and Yekutieli	Yes	0.0025	0.0008	Regions x Treatment	0.5278	ns	No	F (6, 12) = 0.8962
	Saline vs. 5mg/kg CNO			No	0.1896	0.1264
Hippocampus CA1	Saline vs. 1 mg/kg CNO		Corrected method of Benjamini and Yekutieli	No	0.8174	0.5449
	Saline vs. 5mg/kg CNO			No	0.3898	0.1299
Hippocampus CA3	Saline vs. 1 mg/kg CNO		Corrected method of Benjamini and Yekutieli	No	0.5676	0.3784
	Saline vs. 5mg/kg CNO			No	0.5676	0.2488
Figure 4n
Primary visual cortex		Sample size (figure order)	Statistical test	Significance
Rbp4-Cre: Iba1+ cell density		n=4,5mice	Mixed-effects model (REML)	Below threshold?	Summary	individual P value	Fixed effects (type III)	P value	P value summary	Statistically significant (P < 0.05)?	F (DFn, DFd)	Geisser-Greenhouse's epsilon
Layer 1	Saline vs. 10 mg/kg CNO		Holm-Šídák's multiple comparisons test	No	ns	0.9975	Regions	0.0017	**	Yes	F (1.237, 8.659) = 17.95	0.4123
Layer 2-4	Saline vs. 10 mg/kg CNO			No	ns	0.9975	Treatment	0.9098	ns	No	F (1, 7) = 0.01378
Layer 5	Saline vs. 10 mg/kg CNO			No	ns	0.9975	Regions x Treatment	0.9398	ns	No	F (3, 21) = 0.1323
Layer 6	Saline vs. 10 mg/kg CNO			No	ns	0.9975
Figure 4n
Primary visual cortex		Sample size (figure order)	Statistical test	Treatment effect	Significance
Rbp4-Cre: Iba1+ cell density		n=4,5mice	Student's t-test
Primary visual cortex	Saline vs. 10 mg/kg CNO		unpaired, two-tailed	t=0.02788, df=7	P=0.9785	NS
Figure 4p
Primary visual cortex		Sample size (figure order)	Statistical test	Significance
Rbp4-Cre: Iba1+ cell density		n=4,5mice	Mixed-effects model (REML)	Below threshold?	Summary	individual P value	Fixed effects (type III)	P value	P value summary	Statistically significant (P < 0.05)?	F (DFn, DFd)	Geisser-Greenhouse's epsilon
Superior Colliculus	Saline vs. 10 mg/kg CNO		Holm-Šídák's multiple comparisons test	No	ns	0.0852	Regions	0.0038	**	Yes	F (1.906, 13.34) = 8.892	0.9528
Hippocampus CA1	Saline vs. 10 mg/kg CNO			No	ns	0.6543	Treatment	0.5805	ns	No	F (1, 7) = 0.3357
Hippocampus CA3	Saline vs. 10 mg/kg CNO			Yes	**	0.0066	Regions x Treatment	0.001	***	Yes	F (2, 14) = 11.79
Figure 4r
Primary visual cortex		Sample size (figure order)	Statistical test	Significance
Rbp4-Cre: CD68 in Iba1+ microglia		n=4,5mice	Mixed-effects model (REML)	Below threshold?	Summary	individual P value	Fixed effects (type III)	P value	P value summary	Statistically significant (P < 0.05)?	F (DFn, DFd)	Geisser-Greenhouse's epsilon
Primary visual cortex layer 5	Saline vs. 10 mg/kg CNO		Holm-Šídák's multiple comparisons test	Yes	**	0.0025	Regions	0.0041	**	Yes	F (2.021, 18.86) = 7.440	0.6736
Superior Colliculus	Saline vs. 10 mg/kg CNO			Yes	**	0.0028	Treatment	<0.0001	****	Yes	F (1, 28) = 32.86
Hippocampus CA1	Saline vs. 10 mg/kg CNO			Yes	*	0.0188	Regions x Treatment	0.2169	ns	No	F (3, 28) = 1.577
Hippocampus CA3	Saline vs. 10 mg/kg CNO			No	ns	0.2722

## Sheet: Figure 5
Figure 5b
Microglia volume		Sample size (figure order)	Statistical test	Significance
Excitatory DREADD		n=4,2,2,3 mice	Mixed-effects model (REML)	Discovery	q value	individual P value	Fixed effects (type III)	P value	P value summary	Statistically significant (P < 0.05)?	F (DFn, DFd)	Geisser-Greenhouse's epsilon
Visual cortex layer 5	Saline vs. 0.05 mg/kg CNO		Corrected method of Benjamini and Yekutieli	Yes	0.0318	0.0058	Regions	0.4486	ns	No	F (1, 70) = 0.5806
	Saline vs. 0.1 mg/kg CNO			No	0.0726	0.0264	Treatment	<0.0001	****	Yes	F (2.608, 67.81) = 12.17	0.8693
	Saline vs. 10 mg/kg CNO			No	0.2245	0.1225	Regions x Treatment	0.7686	ns	No	F (3, 78) = 0.3787
Hippocampus CA3	Saline vs. 0.05 mg/kg CNO		Corrected method of Benjamini and Yekutieli	Yes	0.0219	0.004
	Saline vs. 0.1 mg/kg CNO			Yes	0.0247	0.009
	Saline vs. 10 mg/kg CNO			No	>0.9999	0.9297
Primary branches		Sample size (figure order)	Statistical test	Significance
Excitatory DREADD		n=4,2,2,3 mice	Mixed-effects model (REML)	Discovery	q value	individual P value	Fixed effects (type III)	P value	P value summary	Statistically significant (P < 0.05)?	F (DFn, DFd)	Geisser-Greenhouse's epsilon
Visual cortex layer 5	Saline vs. 0.05 mg/kg CNO		Corrected method of Benjamini and Yekutieli	No	0.1832	0.0666	Regions	0.4643	ns	No	F (1, 70) = 0.5414
	Saline vs. 0.1 mg/kg CNO			No	0.2421	0.1321	Treatment	<0.0001	****	Yes	F (2.462, 64.01) = 14.25	0.8206
	Saline vs. 10 mg/kg CNO			Yes	<0.0001	<0.0001	Regions x Treatment	0.093	ns	No	F (3, 78) = 2.215
Hippocampus CA3	Saline vs. 0.05 mg/kg CNO		Corrected method of Benjamini and Yekutieli	No	>0.9999	0.8077
	Saline vs. 0.1 mg/kg CNO			No	0.8589	0.3123
	Saline vs. 10 mg/kg CNO			Yes	0.0142	0.0026
Microglia soma area		Sample size (figure order)	Statistical test	Significance
Excitatory DREADD		n=4,2,2,3 mice	Mixed-effects model (REML)	Discovery	q value	individual P value	Fixed effects (type III)	P value	P value summary	Statistically significant (P < 0.05)?	F (DFn, DFd)	Geisser-Greenhouse's epsilon
Visual cortex layer 5	Saline vs. 0.05 mg/kg CNO		Corrected method of Benjamini and Yekutieli	No	0.9035	0.4862	Regions	0.5393	ns	No	F (1, 70) = 0.3805
	Saline vs. 0.1 mg/kg CNO			No	0.9035	0.3057	Treatment	0.0314	*	Yes	F (2.415, 62.80) = 3.403	0.8052
	Saline vs. 10 mg/kg CNO			No	0.9035	0.4928	Regions x Treatment	0.9177	ns	No	F (3, 78) = 0.1679
Hippocampus CA3	Saline vs. 0.05 mg/kg CNO		Corrected method of Benjamini and Yekutieli	No	0.8765	0.4781
	Saline vs. 0.1 mg/kg CNO			No	0.8765	0.3783
	Saline vs. 10 mg/kg CNO			No	0.6659	0.1211
Figure 5c
Microglia volume		Sample size (figure order)	Statistical test	Significance
Inhibitory DREADD		n=2,2,2 mice	Mixed-effects model (REML)	Discovery	q value	individual P value	Fixed effects (type III)	P value	P value summary	Statistically significant (P < 0.05)?	F (DFn, DFd)	Geisser-Greenhouse's epsilon
Visual cortex layer 5	Saline vs. 1 mg/kg CNO		Corrected method of Benjamini and Yekutieli	Yes	0.0184	0.0061	Regions	0.0002	***	Yes	F (1, 22) = 20.03
	Saline vs. 5mg/kg CNO			No	0.9768	0.6512	Treatment	0.5474	ns	No	F (1.802, 39.63) = 0.5798	0.9008
Hippocampus CA3	Saline vs. 1 mg/kg CNO		Corrected method of Benjamini and Yekutieli	No	0.3603	0.1201	Regions x Treatment	0.0009	***	Yes	F (2, 44) = 8.190
	Saline vs. 5mg/kg CNO			No	>0.9999	0.9583
Primary branches		Sample size (figure order)	Statistical test	Significance
Inhibitory DREADD		n=2,2,2 mice	Mixed-effects model (REML)	Discovery	q value	individual P value	Fixed effects (type III)	P value	P value summary	Statistically significant (P < 0.05)?	F (DFn, DFd)	Geisser-Greenhouse's epsilon
Visual cortex layer 5	Saline vs. 1 mg/kg CNO		Corrected method of Benjamini and Yekutieli	No	0.2318	0.1545	Regions	0.9	ns	No	F (1, 66) = 0.01593
	Saline vs. 5mg/kg CNO			Yes	0.0044	0.0015	Treatment	0.032	*	Yes	F (1.717, 56.66) = 3.885	0.8585
Hippocampus CA3	Saline vs. 1 mg/kg CNO		Corrected method of Benjamini and Yekutieli	No	0.8907	0.3092	Regions x Treatment	0.2159	ns	No	F (2, 66) = 1.569
	Saline vs. 5mg/kg CNO			No	0.8907	0.5938
Microglia soma area		Sample size (figure order)	Statistical test	Significance
Inhibitory DREADD		n=2,2,2 mice	Mixed-effects model (REML)	Discovery	q value	individual P value	Fixed effects (type III)	P value	P value summary	Statistically significant (P < 0.05)?	F (DFn, DFd)	Geisser-Greenhouse's epsilon
Visual cortex layer 5	Saline vs. 1 mg/kg CNO		Corrected method of Benjamini and Yekutieli	No	>0.9999	0.9813	Regions	0.8126	ns	No	F (1, 22) = 0.05759
	Saline vs. 5mg/kg CNO			No	>0.9999	0.5126	Treatment	0.6289	ns	No	F (1.928, 42.42) = 0.4575	0.9641
Hippocampus CA3	Saline vs. 1 mg/kg CNO		Corrected method of Benjamini and Yekutieli	No	>0.9999	0.9593	Regions x Treatment	0.9924	ns	No	F (2, 44) = 0.007628
	Saline vs. 5mg/kg CNO			No	>0.9999	0.5755
Figure 5f
3D Sholl sum of intersections		Sample size (figure order)	Statistical test	Significance
Excitatory DREADD		n=4,2,2,3 mice	Mixed-effects model (REML)	Discovery	q value	individual P value	Fixed effects (type III)	P value	P value summary	Statistically significant (P < 0.05)?	F (DFn, DFd)	Geisser-Greenhouse's epsilon
Visual cortex layer 5	Saline vs. 0.05 mg/kg CNO		Corrected method of Benjamini and Yekutieli	No	>0.9999	0.9238	Regions	0.272	ns	No	F (1, 148) = 1.216
	Saline vs. 0.1 mg/kg CNO			No	>0.9999	0.4498	Treatment	0.0065	**	Yes	F (2.534, 125.0) = 4.646	0.8448
	Saline vs. 10 mg/kg CNO			No	>0.9999	0.388	Regions x Treatment	0.0843	ns	No	F (3, 148) = 2.256
Hippocampus CA3	Saline vs. 0.05 mg/kg CNO		Corrected method of Benjamini and Yekutieli	No	0.0628	0.0343
	Saline vs. 0.1 mg/kg CNO			Yes	0.0471	0.0171
	Saline vs. 10 mg/kg CNO			Yes	0.0136	0.0025
3D Sholl regression coeficient		Sample size (figure order)	Statistical test	Significance
Excitatory DREADD		n=4,2,2,3 mice	Mixed-effects model (REML)	Discovery	q value	individual P value	Fixed effects (type III)	P value	P value summary	Statistically significant (P < 0.05)?	F (DFn, DFd)	Geisser-Greenhouse's epsilon
Visual cortex layer 5	Saline vs. 0.05 mg/kg CNO		Corrected method of Benjamini and Yekutieli	No	0.4458	0.1621	Regions	0.3027	ns	No	F (1, 148) = 1.070
	Saline vs. 0.1 mg/kg CNO			Yes	0.0373	0.0068	Treatment	<0.0001	****	Yes	F (2.672, 131.8) = 14.59	0.8907
	Saline vs. 10 mg/kg CNO			No	>0.9999	0.9548	Regions x Treatment	0.5737	ns	No	F (3, 148) = 0.6668
Hippocampus CA3	Saline vs. 0.05 mg/kg CNO		Corrected method of Benjamini and Yekutieli	Yes	0.0066	0.0017
	Saline vs. 0.1 mg/kg CNO			Yes	0.0066	0.0024
	Saline vs. 10 mg/kg CNO			No	0.2452	0.1338
Figure 5g
3D Sholl sum of intersections		Sample size (figure order)	Statistical test	Significance
Inhibitory DREADD		n=2,2,2 mice	Mixed-effects model (REML)	Discovery	q value	individual P value	Fixed effects (type III)	P value	P value summary	Statistically significant (P < 0.05)?	F (DFn, DFd)	Geisser-Greenhouse's epsilon
Visual cortex layer 5	Saline vs. 1 mg/kg CNO		Corrected method of Benjamini and Yekutieli	Yes	<0.0001	<0.0001	Regions	0.6766	ns	No	F (1, 66) = 0.1755
	Saline vs. 5mg/kg CNO			Yes	<0.0001	<0.0001	Treatment	<0.0001	****	Yes	F (1.796, 59.27) = 41.49	0.8981
Hippocampus CA3	Saline vs. 1 mg/kg CNO		Corrected method of Benjamini and Yekutieli	Yes	0.009	0.006	Regions x Treatment	0.5173	ns	No	F (2, 66) = 0.6658
	Saline vs. 5mg/kg CNO			Yes	<0.0001	<0.0001
3D Sholl regression coeficient		Sample size (figure order)	Statistical test	Significance
Inhibitory DREADD		n=2,2,2 mice	Mixed-effects model (REML)	Discovery	q value	individual P value	Fixed effects (type III)	P value	P value summary	Statistically significant (P < 0.05)?	F (DFn, DFd)	Geisser-Greenhouse's epsilon
Visual cortex layer 5	Saline vs. 1 mg/kg CNO		Corrected method of Benjamini and Yekutieli	No	0.5697	0.2888	Regions	0.6103	ns	No	F (1, 22) = 0.2674
	Saline vs. 5mg/kg CNO			No	0.5697	0.3798	Treatment	0.2545	ns	No	F (1.892, 41.62) = 1.413	0.9459
Hippocampus CA3	Saline vs. 1 mg/kg CNO		Corrected method of Benjamini and Yekutieli	No	>0.9999	0.755	Regions x Treatment	0.4316	ns	No	F (2, 44) = 0.8564
	Saline vs. 5mg/kg CNO			No	>0.9999	0.9658

## Sheet: Figure 6
Figure 6b
Primary visual cortex		Sample size (figure order)	Statistical test	Significance
Excitatory DREADD GFAP+ cell density		n=3,2,2,3 mice	Mixed-effects model (REML)	Discovery	q value	individual P value	Fixed effects (type III)	P value	P value summary	Statistically significant (P < 0.05)?	F (DFn, DFd)	Geisser-Greenhouse's epsilon
Layer 1	Saline vs. 0.05 mg/kg CNO		Corrected method of Benjamini and Yekutieli	No	0.6296	0.1243	Regions	<0.0001	****	Yes	F (1.848, 11.09) = 100.8	0.6161
	Saline vs. 0.1 mg/kg CNO			No	>0.9999	0.7469	Treatment	0.0199	*	Yes	F (3, 6) = 7.300
	Saline vs. 10 mg/kg CNO			No	0.6296	0.229	Regions x Treatment	0.0298	*	Yes	F (9, 18) = 2.807
Layer 2-4	Saline vs. 0.05 mg/kg CNO		Corrected method of Benjamini and Yekutieli	No	0.0953	0.0173
	Saline vs. 0.1 mg/kg CNO			No	0.4826	0.2632
	Saline vs. 10 mg/kg CNO			No	0.0964	0.035
Layer 5	Saline vs. 0.05 mg/kg CNO		Corrected method of Benjamini and Yekutieli	No	0.1928	0.0701
	Saline vs. 0.1 mg/kg CNO			No	0.1928	0.0624
	Saline vs. 10 mg/kg CNO			No	0.3865	0.2108
Layer 6	Saline vs. 0.05 mg/kg CNO		Corrected method of Benjamini and Yekutieli	No	0.1322	0.024
	Saline vs. 0.1 mg/kg CNO			No	0.3716	0.1351
	Saline vs. 10 mg/kg CNO			No	>0.9999	0.9843
Excitatory DREADD S100B+ cell density		n=3,2,2,3 mice	Mixed-effects model (REML)	Discovery	q value	individual P value	Fixed effects (type III)	P value	P value summary	Statistically significant (P < 0.05)?	F (DFn, DFd)	Geisser-Greenhouse's epsilon
Layer 1	Saline vs. 0.05 mg/kg CNO		Corrected method of Benjamini and Yekutieli	No	0.3095	0.0563	Regions	0.0002	***	Yes	F (2.043, 12.26) = 17.58	0.6809
	Saline vs. 0.1 mg/kg CNO			No	0.9166	0.5	Treatment	0.0074	**	Yes	F (3, 6) = 11.03
	Saline vs. 10 mg/kg CNO			No	0.5197	0.189	Regions x Treatment	0.1074	ns	No	F (9, 18) = 1.959
Layer 2-4	Saline vs. 0.05 mg/kg CNO		Corrected method of Benjamini and Yekutieli	No	0.4891	0.0889
	Saline vs. 0.1 mg/kg CNO			No	0.626	0.2818
	Saline vs. 10 mg/kg CNO			No	0.626	0.3415
Layer 5	Saline vs. 0.05 mg/kg CNO		Corrected method of Benjamini and Yekutieli	No	0.6964	0.3799
	Saline vs. 0.1 mg/kg CNO			No	0.5031	0.1829
	Saline vs. 10 mg/kg CNO			No	0.5031	0.0934
Layer 6	Saline vs. 0.05 mg/kg CNO		Corrected method of Benjamini and Yekutieli	No	0.1856	0.0338
	Saline vs. 0.1 mg/kg CNO			No	0.8763	0.3224
	Saline vs. 10 mg/kg CNO			No	0.8763	0.478
Excitatory DREADD %GFAP+ cells expressing S100B		n=3,2,2,3 mice	Mixed-effects model (REML)	Discovery	q value	individual P value	Fixed effects (type III)	P value	P value summary	Statistically significant (P < 0.05)?	F (DFn, DFd)	Geisser-Greenhouse's epsilon
Layer 1	Saline vs. 0.05 mg/kg CNO		Corrected method of Benjamini and Yekutieli	No	0.3232	0.0588	Regions	0.0814	ns	No	F (2.316, 13.13) = 2.957	0.7721
	Saline vs. 0.1 mg/kg CNO			No	0.3394	0.1851	Treatment	0.0087	**	Yes	F (3, 6) = 10.36
	Saline vs. 10 mg/kg CNO			No	0.3394	0.1851	Regions x Treatment	0.4383	ns	No	F (9, 17) = 1.058
Layer 2-4	Saline vs. 0.05 mg/kg CNO		Corrected method of Benjamini and Yekutieli	No	0.5493	0.0999
	Saline vs. 0.1 mg/kg CNO			No	>0.9999	0.4119
	Saline vs. 10 mg/kg CNO			No	>0.9999	0.8681
Layer 5	Saline vs. 0.05 mg/kg CNO		Corrected method of Benjamini and Yekutieli	No	0.0641	0.0117
	Saline vs. 0.1 mg/kg CNO			No	0.71	0.2582
	Saline vs. 10 mg/kg CNO			No	>0.9999	0.7084
Layer 6	Saline vs. 0.05 mg/kg CNO		Corrected method of Benjamini and Yekutieli	No	>0.9999	0.1889
	Saline vs. 0.1 mg/kg CNO			No	>0.9999	0.541
	Saline vs. 10 mg/kg CNO			No	>0.9999	0.9097
Figure 6e
Primary visual cortex		Sample size (figure order)	Statistical test	Significance
Inhibitory DREADD GFAP+ cell density		n=2,2,2 mice	Mixed-effects model (REML)	Discovery	q value	individual P value	Fixed effects (type III)	P value	P value summary	Statistically significant (P < 0.05)?	F (DFn, DFd)	Geisser-Greenhouse's epsilon
Layer 1	Saline vs. 1 mg/kg CNO		Corrected method of Benjamini and Yekutieli	No	0.6017	0.4012	Regions	0.0017	**	Yes	F (1.134, 3.401) = 78.62	0.3779
	Saline vs. 5 mg/kg CNO			No	0.6017	0.2438	Treatment	0.1527	ns	No	F (2, 3) = 3.752
Layer 2-4	Saline vs. 1 mg/kg CNO		Corrected method of Benjamini and Yekutieli	No	0.8505	0.567	Regions x Treatment	0.0717	ns	No	F (6, 9) = 2.933
	Saline vs. 5 mg/kg CNO			No	0.5334	0.1778
Layer 5	Saline vs. 1 mg/kg CNO		Corrected method of Benjamini and Yekutieli	No	0.3321	0.1531
	Saline vs. 5 mg/kg CNO			No	0.3321	0.2214
Layer 6	Saline vs. 1 mg/kg CNO		Corrected method of Benjamini and Yekutieli	No	0.6681	0.228
	Saline vs. 5 mg/kg CNO			No	0.6681	0.4454
Inhibitory DREADD S100B+ cell density		n=2,2,2 mice	Mixed-effects model (REML)	Discovery	q value	individual P value	Fixed effects (type III)	P value	P value summary	Statistically significant (P < 0.05)?	F (DFn, DFd)	Geisser-Greenhouse's epsilon
Layer 1	Saline vs. 1 mg/kg CNO		Corrected method of Benjamini and Yekutieli	No	>0.9999	0.6647	Regions	0.0004	***	Yes	F (1.461, 4.383) = 82.75	0.487
	Saline vs. 5 mg/kg CNO			No	>0.9999	0.9177	Treatment	0.3251	ns	No	F (2, 3) = 1.672
Layer 2-4	Saline vs. 1 mg/kg CNO		Corrected method of Benjamini and Yekutieli	No	0.9872	0.6582	Regions x Treatment	0.047	*	Yes	F (6, 9) = 3.453
	Saline vs. 5 mg/kg CNO			No	0.9872	0.6117
Layer 5	Saline vs. 1 mg/kg CNO		Corrected method of Benjamini and Yekutieli	No	0.585	0.2228
	Saline vs. 5 mg/kg CNO			No	0.585	0.39
Layer 6	Saline vs. 1 mg/kg CNO		Corrected method of Benjamini and Yekutieli	No	0.2806	0.0935
	Saline vs. 5 mg/kg CNO			No	0.8199	0.5466
Inhibitory DREADD %GFAP+ cells expressing S100B		n=2,2,2 mice	Mixed-effects model (REML)	Discovery	q value	individual P value	Fixed effects (type III)	P value	P value summary	Statistically significant (P < 0.05)?	F (DFn, DFd)	Geisser-Greenhouse's epsilon
Layer 1	Saline vs. 1 mg/kg CNO		Corrected method of Benjamini and Yekutieli	No	0.8559	0.2853	Regions	0.0624	ns	No	F (1.564, 4.691) = 5.515	0.5213
	Saline vs. 5 mg/kg CNO			No	0.9958	0.6639	Treatment	0.0986	ns	No	F (2, 3) = 5.527
Layer 2-4	Saline vs. 1 mg/kg CNO		Corrected method of Benjamini and Yekutieli	No	0.1847	0.0616	Regions x Treatment	0.0659	ns	No	F (6, 9) = 3.033
	Saline vs. 5 mg/kg CNO			No	0.6946	0.4631
Layer 5	Saline vs. 1 mg/kg CNO		Corrected method of Benjamini and Yekutieli	No	0.292	0.1947
	Saline vs. 5 mg/kg CNO			No	0.292	0.1401
Layer 6	Saline vs. 1 mg/kg CNO		Corrected method of Benjamini and Yekutieli	No	0.7683	0.2561
	Saline vs. 5 mg/kg CNO			No	>0.9999	0.8089
Figure 6h
Primary visual cortex		Sample size (figure order)	Statistical test	Significance
Rbp4-Cre GFAP+ cell density		n=4,5 mice	Mixed-effects model (REML)	Below threshold?	Summary	Adjusted P Value	Fixed effects (type III)	P value	P value summary	Statistically significant (P < 0.05)?	F (DFn, DFd)	Geisser-Greenhouse's epsilon
Layer 1	Saline vs. 10 mg/kg CNO		Holm-Šídák's multiple comparisons test	Yes	*	0.0176	Regions	<0.0001	****	Yes	F (1.630, 11.41) = 36.98	0.5434
Layer 2-4	Saline vs. 10 mg/kg CNO			No	ns	>0.9999	Treatment	0.0092	**	Yes	F (1, 7) = 12.66
Layer 5	Saline vs. 10 mg/kg CNO			No	ns	>0.9999	Regions x Treatment	0.0001	***	Yes	F (3, 21) = 11.59
Layer 6	Saline vs. 10 mg/kg CNO			Yes	***	0.0003
Rbp4-Cre GFAP+ cell density		n=4,5 mice	Mixed-effects model (REML)	Below threshold?	Summary	Adjusted P Value	Fixed effects (type III)	P value	P value summary	Statistically significant (P < 0.05)?	F (DFn, DFd)	Geisser-Greenhouse's epsilon
Layer 1	Saline vs. 10 mg/kg CNO		Holm-Šídák's multiple comparisons test	No	ns	>0.9999	Regions	0.0037	**	Yes	F (2.452, 17.16) = 7.202	0.8173
Layer 2-4	Saline vs. 10 mg/kg CNO			No	ns	0.8386	Treatment	0.0988	ns	No	F (1, 7) = 3.622
Layer 5	Saline vs. 10 mg/kg CNO			No	ns	0.3551	Regions x Treatment	0.398	ns	No	F (3, 21) = 1.034
Layer 6	Saline vs. 10 mg/kg CNO			No	ns	0.4317
Rbp4-Cre GFAP+ cell density		n=4,5 mice	Mixed-effects model (REML)	Below threshold?	Summary	Adjusted P Value	Fixed effects (type III)	P value	P value summary	Statistically significant (P < 0.05)?	F (DFn, DFd)	Geisser-Greenhouse's epsilon
Layer 1	Saline vs. 10 mg/kg CNO		Holm-Šídák's multiple comparisons test	Yes	*	0.0307	Regions	0.0078	**	Yes	F (1.994, 13.96) = 7.009	0.6648
Layer 2-4	Saline vs. 10 mg/kg CNO			No	ns	0.2379	Treatment	0.0318	*	Yes	F (1, 7) = 7.150
Layer 5	Saline vs. 10 mg/kg CNO			No	ns	0.2659	Regions x Treatment	0.6863	ns	No	F (3, 21) = 0.5000
Layer 6	Saline vs. 10 mg/kg CNO			No	ns	0.324

## Sheet: Figure 7
Figure 7b
		Sample size (figure order)	Statistical test	Significance
Excitatory DREADD GFAP+ cell density		n=3,2,2,3 mice	Mixed-effects model (REML)	Discovery	q value	individual P value	Fixed effects (type III)	P value	P value summary	Statistically significant (P < 0.05)?	F (DFn, DFd)	Geisser-Greenhouse's epsilon
Superior Colliculus	Saline vs. 0.05 mg/kg CNO		Corrected method of Benjamini and Yekutieli	No	0.987	0.8892	Regions	<0.0001	****	Yes	F (1.198, 7.187) = 676.9	0.5989
	Saline vs. 0.1 mg/kg CNO			No	0.987	0.94	Treatment	0.0067	**	Yes	F (3, 6) = 11.50
	Saline vs. 10 mg/kg CNO			No	0.3079	0.0977	Regions x Treatment	0.0035	**	Yes	F (6, 12) = 6.289
Hippocampus CA1	Saline vs. 0.05 mg/kg CNO		Corrected method of Benjamini and Yekutieli	No	0.4604	0.1591
	Saline vs. 0.1 mg/kg CNO			No	0.4604	0.2923
	Saline vs. 10 mg/kg CNO			No	>0.9999	0.9579
Hippocampus CA3	Saline vs. 0.05 mg/kg CNO		Corrected method of Benjamini and Yekutieli	No	0.1188	0.1697
	Saline vs. 0.1 mg/kg CNO			No	0.1188	0.1662
	Saline vs. 10 mg/kg CNO			Yes	0.0197	0.0094
Figure 7c
		Sample size (figure order)	Statistical test	Significance
Excitatory DREADD S100B+ cell density		n=3,2,2,3 mice	Mixed-effects model (REML)	Discovery	q value	individual P value	Fixed effects (type III)	P value	P value summary	Statistically significant (P < 0.05)?	F (DFn, DFd)	Geisser-Greenhouse's epsilon
Superior Colliculus	Saline vs. 0.05 mg/kg CNO		Corrected method of Benjamini and Yekutieli	No	>0.9999	0.5994	Regions	0.0034	**	Yes	F (1.759, 10.55) = 10.84	0.8795
	Saline vs. 0.1 mg/kg CNO			No	0.5924	0.2154	Treatment	0.0623	ns	No	F (3, 6) = 4.255
	Saline vs. 10 mg/kg CNO			No	0.5628	0.1023	Regions x Treatment	0.4092	ns	No	F (6, 12) = 1.115
Hippocampus CA1	Saline vs. 0.05 mg/kg CNO		Corrected method of Benjamini and Yekutieli	No	0.3221	0.1595
	Saline vs. 0.1 mg/kg CNO			No	0.3221	0.1757
	Saline vs. 10 mg/kg CNO			No	0.3221	0.1425
Hippocampus CA3	Saline vs. 0.05 mg/kg CNO		Corrected method of Benjamini and Yekutieli	No	>0.9999	0.913
	Saline vs. 0.1 mg/kg CNO			No	>0.9999	0.4082
	Saline vs. 10 mg/kg CNO			No	0.5807	0.1056
Figure 7d
		Sample size (figure order)	Statistical test	Significance
Excitatory DREADD %GFAP+ cells expressing S100B		n=3,2,2,3 mice	Mixed-effects model (REML)	Discovery	q value	individual P value	Fixed effects (type III)	P value	P value summary	Statistically significant (P < 0.05)?	F (DFn, DFd)	Geisser-Greenhouse's epsilon
Superior Colliculus	Saline vs. 0.05 mg/kg CNO		Corrected method of Benjamini and Yekutieli	No	0.9051	0.4937	Regions	<0.0001	****	Yes	F (1.752, 10.51) = 45.19	0.8762
	Saline vs. 0.1 mg/kg CNO			No	0.9021	0.328	Treatment	0.1531	ns	No	F (3, 6) = 2.536
	Saline vs. 10 mg/kg CNO			No	0.6889	0.1253	Regions x Treatment	0.3454	ns	No	F (6, 12) = 1.257
Hippocampus CA1	Saline vs. 0.05 mg/kg CNO		Corrected method of Benjamini and Yekutieli	No	>0.9999	0.5902
	Saline vs. 0.1 mg/kg CNO			No	0.9856	0.3584
	Saline vs. 10 mg/kg CNO			No	0.4861	0.0884
Hippocampus CA3	Saline vs. 0.05 mg/kg CNO		Corrected method of Benjamini and Yekutieli	No	0.8105	0.3711
	Saline vs. 0.1 mg/kg CNO			No	0.8105	0.4421
	Saline vs. 10 mg/kg CNO			No	0.8105	0.2268
Figure 7f
		Sample size (figure order)	Statistical test	Significance
Inhibitory DREADD GFAP+ cell density		n=2,2,2 mice	Mixed-effects model (REML)	Discovery	q value	individual P value	Fixed effects (type III)	P value	P value summary	Statistically significant (P < 0.05)?	F (DFn, DFd)	Geisser-Greenhouse's epsilon
Superior Colliculus	Saline vs. 1 mg/kg CNO		Corrected method of Benjamini and Yekutieli	No	0.1424	0.0678	Regions	<0.0001	****	Yes	F (1.201, 3.604) = 361.9	0.6006
	Saline vs. 5 mg/kg CNO			No	0.2828	0.2693	Treatment	0.0697	ns	No	F (2, 3) = 7.355
Hippocampus CA1	Saline vs. 1 mg/kg CNO		Corrected method of Benjamini and Yekutieli	No	0.7054	0.6718	Regions x Treatment	0.4484	ns	No	F (4, 6) = 1.067
	Saline vs. 5 mg/kg CNO			No	0.0669	0.0319
Hippocampus CA3	Saline vs. 1 mg/kg CNO		Corrected method of Benjamini and Yekutieli	No	0.0709	0.0372
	Saline vs. 5 mg/kg CNO			No	0.0709	0.0675
Figure 7g
		Sample size (figure order)	Statistical test	Significance
Inhibitory DREADD S100B+ cell density		n=2,2,2 mice	Mixed-effects model (REML)	Discovery	q value	individual P value	Fixed effects (type III)	P value	P value summary	Statistically significant (P < 0.05)?	F (DFn, DFd)	Geisser-Greenhouse's epsilon
Superior Colliculus	Saline vs. 1 mg/kg CNO		Corrected method of Benjamini and Yekutieli	No	0.525	>0.9999	Regions	0.0061	**	Yes	F (1.316, 3.949) = 26.63	0.6582
	Saline vs. 5 mg/kg CNO			Yes	0.0202	0.0193	Treatment	0.0099	**	Yes	F (2, 3) = 30.98
Hippocampus CA1	Saline vs. 1 mg/kg CNO		Corrected method of Benjamini and Yekutieli	No	0.1199	0.2284	Regions x Treatment	<0.0001	****	Yes	F (4, 6) = 54.77
	Saline vs. 5 mg/kg CNO			Yes	0.0167	0.0159
Hippocampus CA3	Saline vs. 1 mg/kg CNO		Corrected method of Benjamini and Yekutieli	No	0.5086	0.4843
	Saline vs. 5 mg/kg CNO			No	0.1754	0.0835
Figure 7h
		Sample size (figure order)	Statistical test	Significance
Inhibitory DREADD %GFAP+ cells expressing S100B		n=2,2,2 mice	Mixed-effects model (REML)	Discovery	q value	individual P value	Fixed effects (type III)	P value	P value summary	Statistically significant (P < 0.05)?	F (DFn, DFd)	Geisser-Greenhouse's epsilon
Superior Colliculus	Saline vs. 1 mg/kg CNO		Corrected method of Benjamini and Yekutieli	No	0.6084	0.2028	Regions	0.1237	ns	No	F (1.019, 3.056) = 4.454	0.5093
	Saline vs. 5 mg/kg CNO			No	0.6408	0.4272	Treatment	0.1725	ns	No	F (2, 3) = 3.341
Hippocampus CA1	Saline vs. 1 mg/kg CNO		Corrected method of Benjamini and Yekutieli	No	0.2788	0.1859	Regions x Treatment	0.5324	ns	No	F (4, 6) = 0.8707
	Saline vs. 5 mg/kg CNO			No	0.2788	0.1217
Hippocampus CA3	Saline vs. 1 mg/kg CNO		Corrected method of Benjamini and Yekutieli	No	0.3119	0.2079
	Saline vs. 5 mg/kg CNO			No	0.2955	0.0985
Figure 7j
		Sample size (figure order)	Statistical test	Significance
Rbp4-Cre GFAP+ cell density		n=4,5 mice	Mixed-effects model (REML)	Below threshold?	Summary	Adjusted P Value	Fixed effects (type III)	P value	P value summary	Statistically significant (P < 0.05)?	F (DFn, DFd)	Geisser-Greenhouse's epsilon
Superior Colliculus	Saline vs. 10 mg/kg CNO		Holm-Šídák's multiple comparisons test	No	ns	0.1335	Regions	<0.0001	****	Yes	F (1.557, 10.90) = 88.86	0.7783
Hippocampus CA1	Saline vs. 10 mg/kg CNO			Yes	**	0.0011	Treatment	0.0001	***	Yes	F (1, 7) = 57.29
Hippocampus CA3	Saline vs. 10 mg/kg CNO			Yes	***	0.0003	Regions x Treatment	<0.0001	****	Yes	F (2, 14) = 24.45
Figure 7k
		Sample size (figure order)	Statistical test	Significance
Rbp4-Cre S100B+ cell density		n=4,5 mice	Mixed-effects model (REML)	Below threshold?	Summary	Adjusted P Value	Fixed effects (type III)	P value	P value summary	Statistically significant (P < 0.05)?	F (DFn, DFd)	Geisser-Greenhouse's epsilon
Superior Colliculus	Saline vs. 10 mg/kg CNO		Holm-Šídák's multiple comparisons test	Yes	**	0.0028	Regions	<0.0001	****	Yes	F (1.674, 11.72) = 48.09	0.837
Hippocampus CA1	Saline vs. 10 mg/kg CNO			Yes	**	0.0011	Treatment	<0.0001	****	Yes	F (1, 7) = 131.7
Hippocampus CA3	Saline vs. 10 mg/kg CNO			Yes	**	0.0011	Regions x Treatment	0.0002	***	Yes	F (2, 14) = 16.24
Figure 7l
		Sample size (figure order)	Statistical test	Significance
Rbp4-Cre %GFAP+ cells expressing S100B		n=4,5 mice	Mixed-effects model (REML)	Below threshold?	Summary	Adjusted P Value	Fixed effects (type III)	P value	P value summary	Statistically significant (P < 0.05)?	F (DFn, DFd)	Geisser-Greenhouse's epsilon
Superior Colliculus	Saline vs. 10 mg/kg CNO		Holm-Šídák's multiple comparisons test	Yes	*	0.0191	Regions	0.0008	***	Yes	F (1.368, 14.37) = 14.90	0.6841
Hippocampus CA1	Saline vs. 10 mg/kg CNO			Yes	***	0.0001	Treatment	<0.0001	****	Yes	F (1, 21) = 125.1
Hippocampus CA3	Saline vs. 10 mg/kg CNO			Yes	****	<0.0001	Regions x Treatment	0.0034	**	Yes	F (2, 21) = 7.560

## Sheet: Figure 8
Figure 8c
		Sample size (figure order)	Statistical test	Significance
Excitatory DREADD PV+ density		n=3,3 mice	Mixed-effects model (REML)	Discovery	q value	individual P value	Fixed effects (type III)	P value	P value summary	Statistically significant (P < 0.05)?	F (DFn, DFd)	Geisser-Greenhouse's epsilon
RSP	Saline vs. 10 mg/kg CNO		Corrected method of Benjamini and Yekutieli	No	0.7749	0.3881	Regions	0.0227	*	Yes	F (1.029, 4.116) = 12.50	0.5145
PTLp	Saline vs. 10 mg/kg CNO			No	0.7749	0.4226	Treatment	0.1813	ns	No	F (1, 4) = 2.613
S1	Saline vs. 10 mg/kg CNO			No	0.5781	0.1051	Regions x Treatment	0.8126	ns	No	F (2, 8) = 0.2131
Figure 8d
RSP		Sample size (figure order)	Statistical test	Significance
Excitatory DREADD PV+ density		n=3,3 mice	Mixed-effects model (REML)	Discovery	q value	individual P value	Fixed effects (type III)	P value	P value summary	Statistically significant (P < 0.05)?	F (DFn, DFd)	Geisser-Greenhouse's epsilon
L1	Saline vs. 10 mg/kg CNO		Corrected method of Benjamini and Yekutieli	No significant interaction			Regions	0.0067	**	Yes	F (1.343, 5.371) = 16.57	0.2238
L2	Saline vs. 10 mg/kg CNO						Treatment	0.2394	ns	No	F (1, 4) = 1.907
L3	Saline vs. 10 mg/kg CNO						Regions x Treatment	0.3267	ns	No	F (6, 24) = 1.228
L4	Saline vs. 10 mg/kg CNO
L5	Saline vs. 10 mg/kg CNO
L6a	Saline vs. 10 mg/kg CNO
L6b	Saline vs. 10 mg/kg CNO
Figure 8e
RSP		Sample size	Statistical investigation
Excitatory DREADD PV+ density		n=3,3 mice	Measure of significance				Measure of effect size
			Statistical test	Treatment effect for t (DF)	Significance		Statistical test	Mean difference (SD)	Effect size
L6b vs. L6a	Saline vs. 10 mg/kg CNO		Paired t-test of differences between multiple comparisons from two-stage linear setup of Benjamini, Krieger, and Yekutieli	t (4) = -0.69744	P=0.26197	NS	Cohen's d measure of the effect size of differences between multiple comparisons from two-stage linear setup of Benjamini, Krieger, and Yekutieli	-2.886e-05 (5.068e-05)	d=0.56946	Moderate
L6b vs. L5	Saline vs. 10 mg/kg CNO			t (4) = -0.81344	P=0.23081	NS		-3.366e-05 (5.068e-05)	d=0.66417	Moderate
L6b vs. L4	Saline vs. 10 mg/kg CNO			t (4) = 0.73321	P=0.74796	NS		3.034e-05 (5.068e-05)	d=0.59866	Moderate
L6b vs. L3	Saline vs. 10 mg/kg CNO			t (4) = 0.3248	P=0.61919	NS		1.344e-05 (5.068e-05)	d=0.26519	Small
L6b vs. L2	Saline vs. 10 mg/kg CNO			t (4) = 0.3248	P=0.61919	NS		1.344e-05 (5.068e-05)	d=0.26519	Small
L6b vs. L1	Saline vs. 10 mg/kg CNO			t (4) = 0.78637	P=0.76219	NS		3.254e-05 (5.068e-05)	d=0.64207	Moderate
L6a vs. L5	Saline vs. 10 mg/kg CNO			t (4) = -0.116	P=0.45662	NS		-4.8e-06 (5.068e-05)	d=0.094712	Very small
L6a vs. L4	Saline vs. 10 mg/kg CNO			t (4) = 1.4306	P=0.88711	NS		5.92e-05 (5.068e-05)	d=1.1681	Large
L6a vs. L3	Saline vs. 10 mg/kg CNO			t (4) = 1.0222	P=0.81777	NS		4.23e-05 (5.068e-05)	d=0.83465	Large
L6a vs. L2	Saline vs. 10 mg/kg CNO			t (4) = 1.0222	P=0.81777	NS		4.23e-05 (5.068e-05)	d=0.83465	Large
L6a vs. L1	Saline vs. 10 mg/kg CNO			t (4) = 1.4848	P=0.89411	NS		6.144e-05 (5.068e-05)	d=1.2123	Large
L5 vs. L4	Saline vs. 10 mg/kg CNO			t (4) = 1.5466	P=0.90157	NS		6.4e-05 (5.068e-05)	d=1.2628	Large
L5 vs. L3	Saline vs. 10 mg/kg CNO			t (4) = 1.1382	P=0.84072	NS		4.71e-05 (5.068e-05)	d=0.92936	Large
L5 vs. L2	Saline vs. 10 mg/kg CNO			t (4) = 1.1382	P=0.84072	NS		4.71e-05 (5.068e-05)	d=0.92936	Large
L5 vs. L1	Saline vs. 10 mg/kg CNO			t (4) = 1.6008	P=0.90766	NS		6.624e-05 (5.068e-05)	d=1.307	Large
L4 vs. L3	Saline vs. 10 mg/kg CNO			t (4) = -0.40841	P=0.35194	NS		-1.69e-05 (5.068e-05)	d=0.33347	Small
L4 vs. L2	Saline vs. 10 mg/kg CNO			t (4) = -0.40841	P=0.35194	NS		-1.69e-05 (5.068e-05)	d=0.33347	Small
L4 vs. L1	Saline vs. 10 mg/kg CNO			t (4) = 0.053166	P=0.51993	NS		2.2e-06 (5.068e-05)	d=0.04341	Very small
L3 vs. L2	Saline vs. 10 mg/kg CNO			t (4) = 0	P=0.5	NS		0 (5.068e-05)	d=0	Very small
L3 vs. L1	Saline vs. 10 mg/kg CNO			t (4) = 0.46158	P=0.66581	NS		1.91e-05 (5.068e-05)	d=0.37688	Small
L2 vs. L1	Saline vs. 10 mg/kg CNO			t (4) = 0.46158	P=0.66581	NS		1.91e-05 (5.068e-05)	d=0.37688	Small
Figure 8g
PTLp		Sample size (figure order)	Statistical test	Significance
Excitatory DREADD PV+ density		n=3,3 mice	Mixed-effects model (REML)	Discovery	q value	individual P value	Fixed effects (type III)	P value	P value summary	Statistically significant (P < 0.05)?	F (DFn, DFd)	Geisser-Greenhouse's epsilon
L1	Saline vs. 10 mg/kg CNO		Corrected method of Benjamini and Yekutieli	No significant interaction			Regions	0.0534	ns	No	F (1.707, 6.829) = 4.802	0.2846
L2	Saline vs. 10 mg/kg CNO						Treatment	0.4086	ns	No	F (1, 4) = 0.8506
L3	Saline vs. 10 mg/kg CNO						Regions x Treatment	0.7951	ns	No	F (6, 24) = 0.5095
L4	Saline vs. 10 mg/kg CNO
L5	Saline vs. 10 mg/kg CNO
L6a	Saline vs. 10 mg/kg CNO
L6b	Saline vs. 10 mg/kg CNO
Figure 8h
PTLp		Sample size	Statistical investigation
Excitatory DREADD PV+ density		n=3,3 mice	Measure of significance				Measure of effect size
			Statistical test	Treatment effect for t (DF)	Significance		Statistical test	Mean difference (SD)	Effect size
L6b vs. L6a	Saline vs. 10 mg/kg CNO		Paired t-test of differences between multiple comparisons from two-stage linear setup of Benjamini, Krieger, and Yekutieli	t (4) = -0.32107	P=0.38212	NS	Cohen's d measure of the effect size of differences between multiple comparisons from two-stage linear setup of Benjamini, Krieger, and Yekutieli	-2.12e-05 (8.0869e-05)	d=0.26215	Small
L6b vs. L5	Saline vs. 10 mg/kg CNO			t (4) = -0.92989	P=0.20253	NS		-6.14e-05 (8.0869e-05)	d=0.75925	Moderate
L6b vs. L4	Saline vs. 10 mg/kg CNO			t (4) = -0.56187	P=0.3021	NS		-3.71e-05 (8.0869e-05)	d=0.45876	Small
L6b vs. L3	Saline vs. 10 mg/kg CNO			t (4) = -0.50886	P=0.31882	NS		-3.36e-05 (8.0869e-05)	d=0.41548	Small
L6b vs. L2	Saline vs. 10 mg/kg CNO			t (4) = -0.50886	P=0.31882	NS		-3.36e-05 (8.0869e-05)	d=0.41548	Small
L6b vs. L1	Saline vs. 10 mg/kg CNO			t (4) = 0.1045	P=0.5391	NS		6.9e-06 (8.0869e-05)	d=0.085323	Very small
L6a vs. L5	Saline vs. 10 mg/kg CNO			t (4) = -0.60882	P=0.28776	NS		-4.02e-05 (8.0869e-05)	d=0.4971	Small
L6a vs. L4	Saline vs. 10 mg/kg CNO			t (4) = -0.2408	P=0.41077	NS		-1.59e-05 (8.0869e-05)	d=0.19661	Very small
L6a vs. L3	Saline vs. 10 mg/kg CNO			t (4) = -0.18779	P=0.43009	NS		-1.24e-05 (8.0869e-05)	d=0.15333	Very small
L6a vs. L2	Saline vs. 10 mg/kg CNO			t (4) = -0.18779	P=0.43009	NS		-1.24e-05 (8.0869e-05)	d=0.15333	Very small
L6a vs. L1	Saline vs. 10 mg/kg CNO			t (4) = 0.42557	P=0.65384	NS		2.81e-05 (8.0869e-05)	d=0.34747	Small
L5 vs. L4	Saline vs. 10 mg/kg CNO			t (4) = 0.36802	P=0.63425	NS		2.43e-05 (8.0869e-05)	d=0.30048	Small
L5 vs. L3	Saline vs. 10 mg/kg CNO			t (4) = 0.42102	P=0.65231	NS		2.78e-05 (8.0869e-05)	d=0.34376	Small
L5 vs. L2	Saline vs. 10 mg/kg CNO			t (4) = 0.42102	P=0.65231	NS		2.78e-05 (8.0869e-05)	d=0.34376	Small
L5 vs. L1	Saline vs. 10 mg/kg CNO			t (4) = 1.0344	P=0.8203	NS		6.83e-05 (8.0869e-05)	d=0.84457	Large
L4 vs. L3	Saline vs. 10 mg/kg CNO			t (4) = 0.053007	P=0.51987	NS		3.5e-06 (8.0869e-05)	d=0.04328	Very small
L4 vs. L2	Saline vs. 10 mg/kg CNO			t (4) = 0.053007	P=0.51987	NS		3.5e-06 (8.0869e-05)	d=0.04328	Very small
L4 vs. L1	Saline vs. 10 mg/kg CNO			t (4) = 0.66637	P=0.72918	NS		4.4e-05 (8.0869e-05)	d=0.54409	Moderate
L3 vs. L2	Saline vs. 10 mg/kg CNO			t (4) = 0	P=0.5	NS		0 (8.0869e-05)	d=0	Very small
L3 vs. L1	Saline vs. 10 mg/kg CNO			t (4) = 0.61336	P=0.7136	NS		4.05e-05 (8.0869e-05)	d=0.50081	Moderate
L2 vs. L1	Saline vs. 10 mg/kg CNO			t (4) = 0.61336	P=0.7136	NS		4.05e-05 (8.0869e-05)	d=0.50081	Moderate
Figure 8g
S1		Sample size (figure order)	Statistical test	Significance
Excitatory DREADD PV+ density		n=3,3 mice	Mixed-effects model (REML)	Discovery	q value	individual P value	Fixed effects (type III)	P value	P value summary	Statistically significant (P < 0.05)?	F (DFn, DFd)	Geisser-Greenhouse's epsilon
L1	Saline vs. 10 mg/kg CNO		Corrected method of Benjamini and Yekutieli	No	>0.9999	0.8889	Regions	0.0003	***	Yes	F (1.635, 6.538) = 41.02	0.2724
L2	Saline vs. 10 mg/kg CNO			No	0.5508	0.1473	Treatment	0.073	ns	No	F (1, 4) = 5.841
L3	Saline vs. 10 mg/kg CNO			No	0.5508	0.1517	Regions x Treatment	0.1264	ns	No	F (6, 24) = 1.877
L4	Saline vs. 10 mg/kg CNO			No	0.5508	0.0317
L5	Saline vs. 10 mg/kg CNO			No	0.5508	0.0958
L6a	Saline vs. 10 mg/kg CNO			No	0.5508	0.0958
L6b	Saline vs. 10 mg/kg CNO			No	>0.9999	0.5603
Figure 8k
S1		Sample size	Statistical investigation
Excitatory DREADD PV+ density		n=3,3 mice	Measure of significance				Measure of effect size
			Statistical test	Treatment effect for t (DF)	Significance		Statistical test	Mean difference (SD)	Effect size
L6b vs. L6a	Saline vs. 10 mg/kg CNO		Paired t-test of differences between multiple comparisons from two-stage linear setup of Benjamini, Krieger, and Yekutieli	t (4) = -1.4416	P=0.11143	NS	Cohen's d measure of the effect size of differences between multiple comparisons from two-stage linear setup of Benjamini, Krieger, and Yekutieli	-5.57e-05 (4.732e-05)	d=1.1771	Large
L6b vs. L5	Saline vs. 10 mg/kg CNO			t (4) = -2.1793	P=0.047409	*P<0.05		-8.42e-05 (4.732e-05)	d=1.7794	Large
L6b vs. L4	Saline vs. 10 mg/kg CNO			t (4) = -2.2802	P=0.042382	*P<0.05		-8.81e-05 (4.732e-05)	d=1.8618	Large
L6b vs. L3	Saline vs. 10 mg/kg CNO			t (4) = -1.2035	P=0.14756	NS		-4.65e-05 (4.732e-05)	d=0.98268	Large
L6b vs. L2	Saline vs. 10 mg/kg CNO			t (4) = -1.2035	P=0.14756	NS		-4.65e-05 (4.732e-05)	d=0.98268	Large
L6b vs. L1	Saline vs. 10 mg/kg CNO			t (4) = 0.015012	P=0.50563	NS		5.8e-07 (4.732e-05)	d=0.012257	Very small
L6a vs. L5	Saline vs. 10 mg/kg CNO			t (4) = -0.73765	P=0.25083	NS		-2.85e-05 (4.732e-05)	d=0.60229	Moderate
L6a vs. L4	Saline vs. 10 mg/kg CNO			t (4) = -0.83859	P=0.22444	NS		-3.24e-05 (4.732e-05)	d=0.68471	Moderate
L6a vs. L3	Saline vs. 10 mg/kg CNO			t (4) = 0.23812	P=0.58825	NS		9.2e-06 (4.732e-05)	d=0.19442	Very small
L6a vs. L2	Saline vs. 10 mg/kg CNO			t (4) = 0.23812	P=0.58825	NS		9.2e-06 (4.732e-05)	d=0.19442	Very small
L6a vs. L1	Saline vs. 10 mg/kg CNO			t (4) = 1.4567	P=0.89053	NS		5.628e-05 (4.732e-05)	d=1.1894	Large
L5 vs. L4	Saline vs. 10 mg/kg CNO			t (4) = -0.10094	P=0.46223	NS		-3.9e-06 (4.732e-05)	d=0.082418	Very small
L5 vs. L3	Saline vs. 10 mg/kg CNO			t (4) = 0.97577	P=0.80778	NS		3.77e-05 (4.732e-05)	d=0.79671	Moderate
L5 vs. L2	Saline vs. 10 mg/kg CNO			t (4) = 0.97577	P=0.80778	NS		3.77e-05 (4.732e-05)	d=0.79671	Moderate
L5 vs. L1	Saline vs. 10 mg/kg CNO			t (4) = 2.1948	P=0.95341	NS		8.48e-05 (4.732e-05)	d=1.7921	Large
L4 vs. L3	Saline vs. 10 mg/kg CNO			t (4) = 1.0767	P=0.82889	NS		4.16e-05 (4.732e-05)	d=0.87913	Large
L4 vs. L2	Saline vs. 10 mg/kg CNO			t (4) = 1.0767	P=0.82889	NS		4.16e-05 (4.732e-05)	d=0.87913	Large
L4 vs. L1	Saline vs. 10 mg/kg CNO			t (4) = 2.2952	P=0.95831	NS		8.868e-05 (4.732e-05)	d=1.8741	Large
L3 vs. L2	Saline vs. 10 mg/kg CNO			t (4) = 0	P=0.5	NS		0 (4.732e-05)	d=0	Very small
L3 vs. L1	Saline vs. 10 mg/kg CNO			t (4) = 1.2185	P=0.85502	NS		4.708e-05 (4.732e-05)	d=0.99494	Large
L2 vs. L1	Saline vs. 10 mg/kg CNO			t (4) = 1.2185	P=0.85502	NS		4.708e-05 (4.732e-05)	d=0.99494	Large

## Sheet: Figure 9
Figure 9c
		Sample size (figure order)	Statistical test	Significance
Inhibitory DREADD PV+ density		n=2,2 mice	Mixed-effects model (REML)	Discovery	q value	individual P value	Fixed effects (type III)	P value	P value summary	Statistically significant (P < 0.05)?	F (DFn, DFd)	Geisser-Greenhouse's epsilon
RSP	Saline vs. 1 mg/kg CNO		Corrected method of Benjamini and Yekutieli	No	>0.9999	0.8933	Regions	0.3917	ns	No	F (1.205, 2.409) = 1.188	0.6023
PTLp	Saline vs. 1 mg/kg CNO			No	>0.9999	0.5057	Treatment	0.5815	ns	No	F (1, 2) = 0.4246
S1	Saline vs. 1 mg/kg CNO			No	>0.9999	0.8101	Regions x Treatment	0.4717	ns	No	F (2, 4) = 0.9121
Figure 9d
RSP		Sample size (figure order)	Statistical test	Significance
Inhibitory DREADD PV+ density		n=2,2 mice	Mixed-effects model (REML)	Discovery	q value	individual P value	Fixed effects (type III)	P value	P value summary	Statistically significant (P < 0.05)?	F (DFn, DFd)	Geisser-Greenhouse's epsilon
L1	Saline vs. 1 mg/kg CNO		Corrected method of Benjamini and Yekutieli	No significant interaction			Regions	0.0725	ns	No	F (1.564, 3.128) = 6.921	0.2606
L2	Saline vs. 1 mg/kg CNO						Treatment	0.8562	ns	No	F (1, 2) = 0.04222
L3	Saline vs. 1 mg/kg CNO						Regions x Treatment	0.999	ns	No	F (6, 12) = 0.05471
L4	Saline vs. 1 mg/kg CNO
L5	Saline vs. 1 mg/kg CNO
L6a	Saline vs. 1 mg/kg CNO
L6b	Saline vs. 1 mg/kg CNO
Figure 9e
RSP		Sample size	Statistical investigation
Inhibitory DREADD PV+ density		n=2,2 mice	Measure of significance				Measure of effect size
			Statistical test	Treatment effect for t (DF)	Significance		Statistical test	Mean difference (SD)	Effect size
L6b vs. L6a	Saline vs. 1 mg/kg CNO		Paired t-test of differences between multiple comparisons from two-stage linear setup of Benjamini, Krieger, and Yekutieli	t (2) = -0.30674	P=0.39401	NS	Cohen's d measure of the effect size of differences between multiple comparisons from two-stage linear setup of Benjamini, Krieger, and Yekutieli	-1.54e-05 (5.0205e-05)	d=0.30674	Small
L6b vs. L5	Saline vs. 1 mg/kg CNO			t (2) = -0.23703	P=0.41735	NS		-1.19e-05 (5.0205e-05)	d=0.23703	Small
L6b vs. L4	Saline vs. 1 mg/kg CNO			t (2) = -0.11752	P=0.45859	NS		-5.9e-06 (5.0205e-05)	d=0.11752	Very small
L6b vs. L3	Saline vs. 1 mg/kg CNO			t (2) = -0.34658	P=0.38099	NS		-1.74e-05 (5.0205e-05)	d=0.34658	Small
L6b vs. L2	Saline vs. 1 mg/kg CNO			t (2) = -0.34658	P=0.38099	NS		-1.74e-05 (5.0205e-05)	d=0.34658	Small
L6b vs. L1	Saline vs. 1 mg/kg CNO			t (2) = -0.11772	P=0.45852	NS		-5.91e-06 (5.0205e-05)	d=0.11772	Very small
L6a vs. L5	Saline vs. 1 mg/kg CNO			t (2) = 0.069715	P=0.52462	NS		3.5e-06 (5.0205e-05)	d=0.069715	Very small
L6a vs. L4	Saline vs. 1 mg/kg CNO			t (2) = 0.18923	P=0.56631	NS		9.5e-06 (5.0205e-05)	d=0.18923	Very small
L6a vs. L3	Saline vs. 1 mg/kg CNO			t (2) = -0.039837	P=0.48592	NS		-2e-06 (5.0205e-05)	d=0.039837	Very small
L6a vs. L2	Saline vs. 1 mg/kg CNO			t (2) = -0.039837	P=0.48592	NS		-2e-06 (5.0205e-05)	d=0.039837	Very small
L6a vs. L1	Saline vs. 1 mg/kg CNO			t (2) = 0.18903	P=0.56624	NS		9.49e-06 (5.0205e-05)	d=0.18903	Very small
L5 vs. L4	Saline vs. 1 mg/kg CNO			t (2) = 0.11951	P=0.5421	NS		6e-06 (5.0205e-05)	d=0.11951	Very small
L5 vs. L3	Saline vs. 1 mg/kg CNO			t (2) = -0.10955	P=0.46138	NS		-5.5e-06 (5.0205e-05)	d=0.10955	Very small
L5 vs. L2	Saline vs. 1 mg/kg CNO			t (2) = -0.10955	P=0.46138	NS		-5.5e-06 (5.0205e-05)	d=0.10955	Very small
L5 vs. L1	Saline vs. 1 mg/kg CNO			t (2) = 0.11951	P=0.5421	NS		6e-06 (5.0205e-05)	d=0.11951	Very small
L4 vs. L3	Saline vs. 1 mg/kg CNO			t (2) = -0.22906	P=0.42006	NS		-1.15e-05 (5.0205e-05)	d=0.22906	Small
L4 vs. L2	Saline vs. 1 mg/kg CNO			t (2) = -0.22906	P=0.42006	NS		-1.15e-05 (5.0205e-05)	d=0.22906	Small
L4 vs. L1	Saline vs. 1 mg/kg CNO			t (2) = -0.00019919	P=0.49993	NS		-1e-08 (5.0205e-05)	d=0.00019919	Very small
L3 vs. L2	Saline vs. 1 mg/kg CNO			t (2) = 0	P=0.5	NS		0 (5.0205e-05)	d=0	Very small
L3 vs. L1	Saline vs. 1 mg/kg CNO			t (2) = 0.22886	P=0.57988	NS		1.149e-05 (5.0205e-05)	d=0.22886	Small
L2 vs. L1	Saline vs. 1 mg/kg CNO			t (2) = 0.22886	P=0.57988	NS		1.149e-05 (5.0205e-05)	d=0.22886	Small
Figure 9g
PTLp		Sample size (figure order)	Statistical test	Significance
Inhibitory DREADD PV+ density		n=2,2 mice	Mixed-effects model (REML)	Discovery	q value	individual P value	Fixed effects (type III)	P value	P value summary	Statistically significant (P < 0.05)?	F (DFn, DFd)	Geisser-Greenhouse's epsilon
L1	Saline vs. 1 mg/kg CNO		Corrected method of Benjamini and Yekutieli	No	0.8754	0.0482	Regions	0.0952	ns	No	F (1.514, 3.029) = 5.695	0.2524
L2	Saline vs. 1 mg/kg CNO			No	>0.9999	0.6912	Treatment	0.2799	ns	No	F (1, 2) = 2.154
L3	Saline vs. 1 mg/kg CNO			No	>0.9999	0.6158	Regions x Treatment	0.6832	ns	No	F (6, 12) = 0.6600
L4	Saline vs. 1 mg/kg CNO			No	>0.9999	0.4064
L5	Saline vs. 1 mg/kg CNO			No	>0.9999	0.2995
L6a	Saline vs. 1 mg/kg CNO			No	>0.9999	0.2995
L6b	Saline vs. 1 mg/kg CNO			No	>0.9999	0.5435
Figure 9h
PTLp		Sample size	Statistical investigation
Inhibitory DREADD PV+ density		n=2,2 mice	Measure of significance				Measure of effect size
			Statistical test	Treatment effect for t (DF)	Significance		Statistical test	Mean difference (SD)	Effect size
L6b vs. L6a	Saline vs. 1 mg/kg CNO		Paired t-test of differences between multiple comparisons from two-stage linear setup of Benjamini, Krieger, and Yekutieli	t (2) = -0.22744	P=0.42061	NS	Cohen's d measure of the effect size of differences between multiple comparisons from two-stage linear setup of Benjamini, Krieger, and Yekutieli	-1e-05 (4.3968e-05)	d=0.22744	Small
L6b vs. L5	Saline vs. 1 mg/kg CNO			t (2) = -0.20697	P=0.4276	NS		-9.1e-06 (4.3968e-05)	d=0.20697	Small
L6b vs. L4	Saline vs. 1 mg/kg CNO			t (2) = -0.68004	P=0.28332	NS		-2.99e-05 (4.3968e-05)	d=0.68004	Moderate
L6b vs. L3	Saline vs. 1 mg/kg CNO			t (2) = -0.77784	P=0.25904	NS		-3.42e-05 (4.3968e-05)	d=0.77784	Moderate
L6b vs. L2	Saline vs. 1 mg/kg CNO			t (2) = -0.77784	P=0.25904	NS		-3.42e-05 (4.3968e-05)	d=0.77784	Moderate
L6b vs. L1	Saline vs. 1 mg/kg CNO			t (2) = 0.54108	P=0.67867	NS		2.379e-05 (4.3968e-05)	d=0.54108	Moderate
L6a vs. L5	Saline vs. 1 mg/kg CNO			t (2) = 0.020469	P=0.50724	NS		9e-07 (4.3968e-05)	d=0.020469	Very small
L6a vs. L4	Saline vs. 1 mg/kg CNO			t (2) = -0.4526	P=0.3476	NS		-1.99e-05 (4.3968e-05)	d=0.4526	Small
L6a vs. L3	Saline vs. 1 mg/kg CNO			t (2) = -0.5504	P=0.31865	NS		-2.42e-05 (4.3968e-05)	d=0.5504	Moderate
L6a vs. L2	Saline vs. 1 mg/kg CNO			t (2) = -0.5504	P=0.31865	NS		-2.42e-05 (4.3968e-05)	d=0.5504	Moderate
L6a vs. L1	Saline vs. 1 mg/kg CNO			t (2) = 0.76852	P=0.73874	NS		3.379e-05 (4.3968e-05)	d=0.76852	Moderate
L5 vs. L4	Saline vs. 1 mg/kg CNO			t (2) = -0.47307	P=0.34138	NS		-2.08e-05 (4.3968e-05)	d=0.47307	Small
L5 vs. L3	Saline vs. 1 mg/kg CNO			t (2) = -0.57087	P=0.31284	NS		-2.51e-05 (4.3968e-05)	d=0.57087	Moderate
L5 vs. L2	Saline vs. 1 mg/kg CNO			t (2) = -0.57087	P=0.31284	NS		-2.51e-05 (4.3968e-05)	d=0.57087	Moderate
L5 vs. L1	Saline vs. 1 mg/kg CNO			t (2) = 0.74827	P=0.73384	NS		3.29e-05 (4.3968e-05)	d=0.74827	Moderate
L4 vs. L3	Saline vs. 1 mg/kg CNO			t (2) = -0.097799	P=0.46551	NS		-4.3e-06 (4.3968e-05)	d=0.097799	Very small
L4 vs. L2	Saline vs. 1 mg/kg CNO			t (2) = -0.097799	P=0.46551	NS		-4.3e-06 (4.3968e-05)	d=0.097799	Very small
L4 vs. L1	Saline vs. 1 mg/kg CNO			t (2) = 1.2211	P=0.82677	NS		5.369e-05 (4.3968e-05)	d=1.2211	Large
L3 vs. L2	Saline vs. 1 mg/kg CNO			t (2) = 0	P=0.5	NS		0 (4.3968e-05)	d=0	Very small
L3 vs. L1	Saline vs. 1 mg/kg CNO			t (2) = 1.3189	P=0.84102	NS		5.799e-05 (4.3968e-05)	d=1.3189	Large
L2 vs. L1	Saline vs. 1 mg/kg CNO			t (2) = 1.3189	P=0.84102	NS		5.799e-05 (4.3968e-05)	d=1.3189	Large
Figure 9j
S1		Sample size (figure order)	Statistical test	Significance
Inhibitory DREADD PV+ density		n=2,2 mice	Mixed-effects model (REML)	Discovery	q value	individual P value	Fixed effects (type III)	P value	P value summary	Statistically significant (P < 0.05)?	F (DFn, DFd)	Geisser-Greenhouse's epsilon
L1	Saline vs. 1 mg/kg CNO		Corrected method of Benjamini and Yekutieli	No	>0.9999	0.2525	Regions	0.0112	*	Yes	F (1.920, 3.840) = 18.11	0.32
L2	Saline vs. 1 mg/kg CNO			No	>0.9999	0.6817	Treatment	0.9701	ns	No	F (1, 2) = 0.001787
L3	Saline vs. 1 mg/kg CNO			No	>0.9999	0.9841	Regions x Treatment	0.9012	ns	No	F (6, 12) = 0.3422
L4	Saline vs. 1 mg/kg CNO			No	>0.9999	0.7317
L5	Saline vs. 1 mg/kg CNO			No	>0.9999	0.7339
L6a	Saline vs. 1 mg/kg CNO			No	>0.9999	0.7339
L6b	Saline vs. 1 mg/kg CNO			No	>0.9999	0.5526
Figure 9k
S1		Sample size	Statistical investigation
Inhibitory DREADD PV+ density		n=2,2 mice	Measure of significance				Measure of effect size
			Statistical test	Treatment effect for t (DF)	Significance		Statistical test	Mean difference (SD)	Effect size
L6b vs. L6a	Saline vs. 1 mg/kg CNO		Paired t-test of differences between multiple comparisons from two-stage linear setup of Benjamini, Krieger, and Yekutieli	t (2) = 0.94105	P=0.77699	NS	Cohen's d measure of the effect size of differences between multiple comparisons from two-stage linear setup of Benjamini, Krieger, and Yekutieli	2.49e-05 (2.646e-05)	d=0.94105	Large
L6b vs. L5	Saline vs. 1 mg/kg CNO			t (2) = 0.55178	P=0.68174	NS		1.46e-05 (2.646e-05)	d=0.55178	Moderate
L6b vs. L4	Saline vs. 1 mg/kg CNO			t (2) = 0.93349	P=0.77544	NS		2.47e-05 (2.646e-05)	d=0.93349	Large
L6b vs. L3	Saline vs. 1 mg/kg CNO			t (2) = 0.37793	P=0.62909	NS		1e-05 (2.646e-05)	d=0.37793	Small
L6b vs. L2	Saline vs. 1 mg/kg CNO			t (2) = 0.37793	P=0.62909	NS		1e-05 (2.646e-05)	d=0.37793	Small
L6b vs. L1	Saline vs. 1 mg/kg CNO			t (2) = 0.61678	P=0.69988	NS		1.632e-05 (2.646e-05)	d=0.61678	Moderate
L6a vs. L5	Saline vs. 1 mg/kg CNO			t (2) = -0.38927	P=0.36731	NS		-1.03e-05 (2.646e-05)	d=0.38927	Small
L6a vs. L4	Saline vs. 1 mg/kg CNO			t (2) = -0.0075586	P=0.49733	NS		-2e-07 (2.646e-05)	d=0.0075586	Very small
L6a vs. L3	Saline vs. 1 mg/kg CNO			t (2) = -0.56312	P=0.31503	NS		-1.49e-05 (2.646e-05)	d=0.56312	Moderate
L6a vs. L2	Saline vs. 1 mg/kg CNO			t (2) = -0.56312	P=0.31503	NS		-1.49e-05 (2.646e-05)	d=0.56312	Moderate
L6a vs. L1	Saline vs. 1 mg/kg CNO			t (2) = -0.32426	P=0.38826	NS		-8.58e-06 (2.646e-05)	d=0.32426	Small
L5 vs. L4	Saline vs. 1 mg/kg CNO			t (2) = 0.38171	P=0.63029	NS		1.01e-05 (2.646e-05)	d=0.38171	Small
L5 vs. L3	Saline vs. 1 mg/kg CNO			t (2) = -0.17385	P=0.43899	NS		-4.6e-06 (2.646e-05)	d=0.17385	Very small
L5 vs. L2	Saline vs. 1 mg/kg CNO			t (2) = -0.17385	P=0.43899	NS		-4.6e-06 (2.646e-05)	d=0.17385	Very small
L5 vs. L1	Saline vs. 1 mg/kg CNO			t (2) = 0.065004	P=0.52296	NS		1.72e-06 (2.646e-05)	d=0.065004	Very small
L4 vs. L3	Saline vs. 1 mg/kg CNO			t (2) = -0.55556	P=0.31718	NS		-1.47e-05 (2.646e-05)	d=0.55556	Moderate
L4 vs. L2	Saline vs. 1 mg/kg CNO			t (2) = -0.55556	P=0.31718	NS		-1.47e-05 (2.646e-05)	d=0.55556	Moderate
L4 vs. L1	Saline vs. 1 mg/kg CNO			t (2) = -0.31671	P=0.39073	NS		-8.38e-06 (2.646e-05)	d=0.31671	Small
L3 vs. L2	Saline vs. 1 mg/kg CNO			t (2) = 0	P=0.5	NS		0 (2.646e-05)	d=0	Very small
L3 vs. L1	Saline vs. 1 mg/kg CNO			t (2) = 0.23885	P=0.58327	NS		6.32e-06 (2.646e-05)	d=0.23885	Small
L2 vs. L1	Saline vs. 1 mg/kg CNO			t (2) = 0.23885	P=0.58327	NS		6.32e-06 (2.646e-05)	d=0.23885	Small

## Sheet: S Figure 1
Supplementary figure 1e
		Sample size (figure order)	Statistical test	Significance
Control cFos density		n=2,2,2 mice	Mixed-effects model (REML)	Discovery	q value	individual P value	Fixed effects (type III)	P value	P value summary	Statistically significant (P < 0.05)?	F (DFn, DFd)	Geisser-Greenhouse's epsilon
Primary visual cortex layer 5	Rbp4Cre + saline vs. hM4di + saline		Corrected method of Benjamini and Yekutieli	No	0.2411	0.1315	Regions	<0.0001	****	Yes	F (2.025, 8.099) = 1151	0.6749
	Rbp4Cre + saline vs. hM3Dq + saline			No	0.1344	0.0316	Treatment	<0.0001	****	Yes	F (2, 12) = 109.3
	hM4di + saline vs. hM3Dq + saline			No	0.1344	0.0489	Regions x Treatment	<0.0001	****	Yes	F (6, 12) = 23.37
Superior colliculus	Rbp4Cre + saline vs. hM4di + saline		Corrected method of Benjamini and Yekutieli	No	>0.9999	0.9511
	Rbp4Cre + saline vs. hM3Dq + saline			No	0.11	0.04
	hM4di + saline vs. hM3Dq + saline			No	0.0952	0.0173
Hippocampus CA1	Rbp4Cre + saline vs. hM4di + saline		Corrected method of Benjamini and Yekutieli	No	>0.9999	0.7117
	Rbp4Cre + saline vs. hM3Dq + saline			No	>0.9999	0.3764
	hM4di + saline vs. hM3Dq + saline			No	>0.9999	0.3478
Hippocampus CA3	Rbp4Cre + saline vs. hM4di + saline		Corrected method of Benjamini and Yekutieli	Yes	<0.0001	<0.0001
	Rbp4Cre + saline vs. hM3Dq + saline			No	0.2304	0.0903
	hM4di + saline vs. hM3Dq + saline			No	0.2304	0.1257
Supplementary figure 1f
		Sample size (figure order)	Statistical test	Significance
Control cFos density		n=2,2,2,2,6 mice	Mixed-effects model (REML)	Discovery	q value	individual P value	Fixed effects (type III)	P value	P value summary	Statistically significant (P < 0.05)?	F (DFn, DFd)	Geisser-Greenhouse's epsilon
Primary visual cortex layer 5	Rbp4Cre + saline vs. Rbp4Cre-hM4Di + saline		Corrected method of Benjamini and Yekutieli	No	0.4133	0.1411	Regions	<0.0001	****	Yes	F (1.366, 12.30) = 1739	0.4554
	Rbp4Cre + saline vs. Rbp4Cre-hM3Dq + saline			No	0.1052	0.0128	Treatment	<0.0001	****	Yes	F (4, 9) = 186.7
	hM4Di + saline vs. Rbp4Cre-hM4Di + saline			No	0.0736	0.005	Regions x Treatment	<0.0001	****	Yes	F (12, 27) = 144.3
	hM3Dq + saline vs. Rbp4Cre-hM3Dq + saline			No	0.1052	0.0144
Superior colliculus	Rbp4Cre + saline vs. Rbp4Cre-hM4Di + saline		Corrected method of Benjamini and Yekutieli	No	0.3762	0.1028
	Rbp4Cre + saline vs. Rbp4Cre-hM3Dq + saline			No	0.3493	0.0835
	hM4Di + saline vs. Rbp4Cre-hM4Di + saline			No	0.3493	0.08
	hM3Dq + saline vs. Rbp4Cre-hM3Dq + saline			Yes	0.0015	<0.0001
Hippocampus CA1	Rbp4Cre + saline vs. Rbp4Cre-hM4Di + saline		Corrected method of Benjamini and Yekutieli	No	>0.9999	0.6065
	Rbp4Cre + saline vs. Rbp4Cre-hM3Dq + saline			No	>0.9999	0.8882
	hM4Di + saline vs. Rbp4Cre-hM4Di + saline			No	>0.9999	0.6241
	hM3Dq + saline vs. Rbp4Cre-hM3Dq + saline			No	>0.9999	0.2859
Hippocampus CA3	Rbp4Cre + saline vs. Rbp4Cre-hM4Di + saline		Corrected method of Benjamini and Yekutieli	No	>0.9999	0.5
	Rbp4Cre + saline vs. Rbp4Cre-hM3Dq + saline			No	>0.9999	0.3632
	hM4Di + saline vs. Rbp4Cre-hM4Di + saline			No	0.1714	0.0176
	hM3Dq + saline vs. Rbp4Cre-hM3Dq + saline			Yes	0.022	0.0015

[truncated: 7 more sheets: S Figure 3, S Figure 4, S Figure 5, S Figure 6, S Figure 7, S Figure 8, S Figure 9]
