# Supplementary material for: Glial cells undergo rapid changes following acute chemogenetic manipulation of cortical layer 5 projection neurons
Source: Commun Biol. 2024 Oct 9;7:1286. doi: 10.1038/s42003-024-06994-w (PMC11464517; doi:10.1038/s42003-024-06994-w)
Supplement: Supplementary file 5 — Supplementary Data 2 [file 42003_2024_6994_MOESM5_ESM.xlsx]

## Sheet: Figure 1
Figure 1d
I/O excitatory curve																			Membrane voltage excitatory				Membrane resistance excitatory
Input current	Spinking Frequency										Spiking Frequency								Baseline	CNO 2 min	CNO 5 min		Baseline	CNO 2 min	CNO 5 min
	Baseline										CNO 2 min								-0.0673909	-0.0582332	-0.0643319		117802000	199446000	213388000
-0.14	0	0	0	0	0	0	0	0	0	0	0	0	0	0	0	0	0		-0.0689899	-0.042434	-0.0462439		72709200	364165000	443974000
-0.12	0	0	0	0	0	0	0	0	0	0	0	0	0	0	0	0	0		-0.0645504	-0.0572735	-0.0618018		134986000	294502000	339761000
-0.1	0	0	0	0	0	0	0	0	0	0	0	0	0	0	0	0	0		-0.0628798	-0.0538675	-0.0536572		175715000	233752000	174157000
-0.08	0	0	0	0	0	0	0	0	0	0	0	0	0	0	0	0	0		-0.0605064	-0.0495275	-0.0648576		157944000	236732000	82220300
-0.06	0	0	0	0	0	0	0	0	0	0	0	0	0	0	0	0	0		-0.0617698	-0.0562482	-0.0466956		217580000	91222200	54016400
-0.04	0	0	0	0	0	0	0	0	0	0	0	0	0	0	0	0	0		-0.0636081	-0.0435535	-0.0551725		243083000	53375900	72874900
-0.02	0	0	0	0	0	0	0	0	0	0	0	0	0	0	0	0	0		-0.0733035	-0.0504778	-0.0677854		113541000	102593000	217688000
0	0	0	0	0	0	0	0	0	0	0	0	8.75	0	0	0	0	0		-0.0778692	-0.0593749	-0.0643405		79819400	205086000	155233000
0.02	0	0	0	0	3.75	7.5	2.5	0	0	0	0	11.25	10	7.5	7.5	0	0		-0.0697532	-0.0648527			111197000	141089000
0.04	10	0	2.5	2.5	8.75	12.5	5	0	0	0	11.25	12.5	17.5	6.25	12.5	0	0		-0.0649881				94440100
0.06	17.5	0	15	6.25	11.25	13.75	6.25	1.25	0	0	16.25	16.25	22.5	8.75	16.25	8.75	8.75
0.08	22.5	2.5	22.5	8.75	13.75	16.25	8.75	3.75	0	3.75	21.25	17.5	26.25	10	17.5	15	13.75
0.1	26.25	7.5	26.25	11.25	16.25	18.75	10	7.5	0	7.5	26.25	20	27.5	12.5	20	20	13.75
0.12	30	12.5	30	12.5	18.75	21.25	12.5	12.5	0	10	30	20	30	13.75	22.5	23.75	15
0.14	32.5	15	31.25	16.25	21.25	22.5	12.5	16.25	1.25	12.5	32.5	21.25	31.25	15	22.5	26.25	16.25
0.16	36.25	18.75	33.75	23.75	22.5	23.75	13.75	18.75	1.25	13.75	37.5	21.25	32.5	16.25	23.75	28.75	16.25
0.18	37.5	21.25	35	17.5	23.75	23.75	13.75	21.25	2.5	15	37.5	22.5	32.5	17.5	26.25	31.25	17.5
0.2	38.75	22.5	36.25	18.75	25	26.25	13.75	23.75	3.75	15	37.5	22.5	33.75	17.5	26.25	33.75	18.75
0.22	40	23.75	36.25	20	26.25	26.25	15	26.25	5	16.25	38.75	23.75	33.75	18.75	27.5	35	18.75
0.24	41.25	25	37.5	21.25	27.5	27.5	16.25	27.5	7.5	16.25	41.25	25	33.75	20	27.5	36.25	16.25
Figure 1f
I/O inhibitory curve																		Membrane voltage inhibitory				Membrane resistance inhibitory
Input current	Spinking Frequency							Spiking Frequency										Baseline	CNO 2 min	CNO 5 min		Baseline	CNO 2 min	CNO 5 min
	Baseline							CNO 2 min										-0.069915	-0.0715802	-0.0655051		77423700	1.27481e+08	142000000
-0.14	0	0	0	0	0	0	0	0	0	0	0	0	0	0	0	0		-0.0667972	-0.0598938	-0.0575684		96673300	1.31335e+08	122000000
-0.12	0	0	0	0	0	0	0	0	0	0	0	0	0	0	0	0		-0.0722491	-0.0624408	-0.0549294		100959000	1.6382e+08	139000000
-0.1	0	0	0	0	0	0	0	0	0	0	0	0	0	0	0	0		-0.0610484	-0.0579545	-0.0524789		96815300	9.71519e+07	80605717
-0.08	0	0	0	0	0	0	0	0	0	0	0	0	0	0	0	0		-0.067692	-0.0706094	-0.0693989		86389900	1.03993e+08	106000000
-0.06	0	0	0	0	0	0	0	0	0	0	0	0	0	0	0	0		-0.0700955	-0.0681033	-0.0655304		93003100	1.65101e+08	176000000
-0.04	0	0	0	0	0	0	0	0	0	0	0	0	0	0	0	0		-0.0655167	-0.0682963	-0.0667827		103873000	1.78019e+08	192000000
-0.02	0	0	0	0	0	0	0	0	0	0	0	0	0	0	0	0		-0.0658191	-0.0589984	-0.0650291		85008700	1.41614e+08	135000000
0	0	0	6.25	0	0	0	0	0	0	0	0	0	0	0	0	0						98874200	1.02047e+08	96690229
0.02	0	0	11.25	0	0	0	0	0	0	0	0	6.25	0	0	0	0
0.04	0	0	12.5	0	0	0	0	0	0	7.5	0	8.75	1.25	0	0	0
0.06	0	2.5	13.75	0	0	0	0	0	0	12.5	1.25	11.25	8.75	2.5	2.5	0
0.08	2.5	5	17.5	3.75	0	0	0	0	0	16.25	5	13.75	13.75	5	8.75	0
0.1	7.5	7.5	31.25	10	2.5	6.25	3.75	5	0	17.5	6.25	16.25	17.5	7.5	13.75	2.5
0.12	12.5	8.75	18.75	16.25	6.25	11.25	6.25	7.5	2.5	21.25	7.5	17.5	20	10	17.5	6.25
0.14	16.25	11.25	21.25	20	8.75	15	10	10	3.75	23.75	10	18.75	22.5	12.5	20	7.5
0.16	18.75	13.75	20	22.5	12.5	18.75	12.5	11.25	5	26.25	11.25	18.75	25	15	22.5	11.25
0.18	22.5	15	18.75	25	15	21.25	13.75	13.75	10	27.5	13.75	20	26.25	17.5	26.25	15
0.2	25	16.25	16.25	27.5	17.5	23.75	16.25	15	12.5	28.75	15	22.5	28.75	18.75	27.5	16.25
0.22	26.25	18.75	17.5	30	20	26.25	18.75	16.25	13.75	30	17.5	22.5	30	20	28.75	17.5
0.24	28.75	20	17.5	31.25	21.25	27.5	20	17.5	16.25	32.5	18.75	23.75	31.25	21.25	30	20
Figure 1i
Excitatory DREADD cFos density
	Saline	CNO
Mouse 1	2.07515	13.4746
Mouse 2	1.79846	14.4154
Mouse 3	2.35183	12.9489
Mouse 4	2.21349
Mouse 5	1.66012
Mouse 6	2.13049
Figure 1k
Inhibitory DREADD cFos density
	Saline	CNO
Mouse 1	2.10282	0.110675
Mouse 2	2.10282	0.221349

## Sheet: Figure 2
Figure 2a
Excitatory DREADD cFos density
	Visual cortex layer 5				Superior Colliculus				Hippocampus CA1				Hippocampus CA3
Animals	Saline	0.05 mg/kg CNO	0.1 mg/kg CNO	10 mg/kg CNO	Saline	0.05 mg/kg CNO	0.1 mg/kg CNO	10 mg/kg CNO	Saline	0.05 mg/kg CNO	0.1 mg/kg CNO	10 mg/kg CNO	Saline	0.05 mg/kg CNO	0.1 mg/kg CNO	10 mg/kg CNO
Mouse 1	4.70367	5.94876	6.77882	11.8975	1.60478	2.10282	2.04748	4.20563	0.0276686	0.110675	0.138343	1.16208	0.0276686	0.110675	0.166012	1.71546
Mouse 2	4.62066	5.97643	6.69581	15.5774	1.54944	1.66012	1.90914	3.40324	0.0276686	0.0553373	0.110675	0.830059	0.0276686	0.110675	0.110675	1.49411
Mouse 3	4.01195			15.1071	1.02374			2.07515	0			0.968402	0.0276686			1.43877
Mouse 4	3.95662				1.13441				0.0276686				0.0276686
Mouse 5	4.1503				1.02374				0.0276686				0
Mouse 6	3.62459				1.10675				0.0276686				0.0276686
Figure 2c
Inhibitory DREADD cFos density
	Visual cortex layer 5			Superior Colliculus			Hippocampus CA1			Hippocampus CA3
Animals	Saline	1 mg/kg CNO	5 mg/kg CNO	Saline	1 mg/kg CNO	5 mg/kg CNO	Saline	1 mg/kg CNO	5 mg/kg CNO	Saline	1 mg/kg CNO	5 mg/kg CNO
Mouse 1	3.7076	1.77079	0.774722	2.21349	0.221349	0.0830059	0.0276686	0.0276686	0	0.0276686	0	0
Mouse 2	3.92895	1.8538	0.857728	2.54551	0.276686	0.110675	0.0553373	0	0	0.0830059	0	0

## Sheet: Figure 3
Figure 3a
Excitatory DREADD % vGlut1/PSD95 (normalized to saline)
	Visual cortex layer 5				Superior Colliculus				Hippocampus CA1				Hippocampus CA3
Animals	Saline	0.05 mg/kg CNO	0.1 mg/kg CNO	10 mg/kg CNO	Saline	0.05 mg/kg CNO	0.1 mg/kg CNO	10 mg/kg CNO	Saline	0.05 mg/kg CNO	0.1 mg/kg CNO	10 mg/kg CNO	Saline	0.05 mg/kg CNO	0.1 mg/kg CNO	10 mg/kg CNO
Mouse 1	0.227639	0.211863	0.180744	0.135218	0.246467	0.173949	0.181437	0.170147	0.250509	0.187579	0.173193	0.184234	0.353918	0.191146	0.275949	0.26921
Mouse 2	0.32117	0.160073	0.158691	0.15157	0.223538	0.130123	0.188133	0.169008	0.253824	0.20753	0.233094	0.213762	0.489293	0.24393	0.262882	0.288037
Mouse 3	0.364929			0.131769	0.249225			0.139386	0.242413			0.214739	0.377326			0.27748
Mouse 4	0.335317				0.283917				0.230965				0.361119
Figure 3c
Inhibitory DREADD % vGlut1/PSD95 (normalized to saline)
	Visual cortex layer 5			Superior Colliculus			Hippocampus CA1			Hippocampus CA3
Animals	Saline	1 mg/kg CNO	5 mg/kg CNO	Saline	1 mg/kg CNO	5 mg/kg CNO	Saline	1 mg/kg CNO	5 mg/kg CNO	Saline	1 mg/kg CNO	5 mg/kg CNO
Mouse 1	0.0879425	0.117779	0.12041	0.100687	0.11163	0.115947	0.0765768	0.151092	0.151786	0.0526296	0.0810893	0.0835712
Mouse 2	0.0830528	0.114242	0.121745	0.096961	0.109167	0.111691	0.0834866	0.149256	0.15477	0.0655359	0.0748438	0.0824767

## Sheet: Figure 4
Figure 4b	Iba1+ cell density					Figure 4c	Iba1+ cell density					Figure 4d	Iba1+ cell density				Figure 4f	CD68 in Iba1+ microglia
Primary visual cortex layer 1						Primary visual cortex						Saline					Saline
Animal	Saline	0.05mg/kg	0.1mg/kg	10mg/kg		Animal	Saline	0.05mg/kg	0.1mg/kg	10mg/kg			SC	CA1	CA3			L5	SC	CA1	CA3
Mouse 1	1.11408	1.17168	1.1036	1.07018		Mouse 1	1.5404	1.34954	1.37608	1.58579		Animal	Density	Density	Density		Animal	CD68	CD68	CD68	CD68
Mouse 2	1.86962	1.23384	0.720934	1.19727		Mouse 2	3.02827	1.65534	1.05318	1.75158		Mouse 1	0.968402	1.52178	1.60478		Mouse 1	46.4286	40.7135	39.7487	29.4048
Mouse 3	2.20329			1.32543		Mouse 3	2.28952			2.0438		Mouse 2	1.01452	1.46644	1.52178		Mouse 2	38.7153	43.9692	38.1054	32.8249
Mouse 4	2.73216					Mouse 4	3.42198					Mouse 3	0.830059	1.38343	1.71546		Mouse 3	47.7778	42.2922	33.8141	30.7292
Primary visual cortex layer 2-4												Mouse 4	0.830059	1.57711	1.46644		Mouse 4	46.5035	45.0421	33.625	30.0714
Animal	Saline	0.05mg/kg	0.1mg/kg	10mg/kg								Mouse 5	1.05141	1.77079	2.04748		Mouse 5	43.5606	40.7357	39.3137	31.3919
Mouse 1	0.945491	1.16051	1.30632	1.18274								Mouse 6	0.802391	1.66012	1.43877		Mouse 6	41.1765	42.8286	36.5962	32.9085
Mouse 2	3.20045	1.28041	0.687369	1.44168								CNO 0.05mg/kg					CNO 0.05mg/kg
Mouse 3	1.89833			1.84673									SC	CA1	CA3			L5	SC	CA1	CA3
Mouse 4	3.00032											Animal	Density	Density	Density		Animal	CD68	CD68	CD68	CD68
Primary visual cortex layer 5												Mouse 1	0.691716	1.52178	1.18975		Mouse 1	47.2884	42.2869	42.6667	49.5652
Animal	Saline	0.05mg/kg	0.1mg/kg	10mg/kg								Mouse 2	0.654824	1.27276	1.43877		Mouse 2	44.6429	48.2564	43.3712	44.7005
Mouse 1	2.38354	1.82472	1.6769	2.22036								CNO 0.1mg/kg					CNO 0.1mg/kg
Mouse 2	3.45221	1.76355	1.47116	2.00914									SC	CA1	CA3			L5	SC	CA1	CA3
Mouse 3	2.61397			2.311								Animal	Density	Density	Density		Animal	CD68	CD68	CD68	CD68
Mouse 4	4.0886											Mouse 1	0.691716	1.13441	0.913065		Mouse 1	52.2727	48.1766	58.134	62.9699
Primary visual cortex layer 6												Mouse 2	0.645602	1.27276	1.16208		Mouse 2	44.2724	48.7879	56.1905	50
Animal	Saline	0.05mg/kg	0.1mg/kg	10mg/kg								CNO 10mg/kg					CNO 10mg/kg
Mouse 1	1.7185	1.24122	1.41751	1.86989									SC	CA1	CA3			L5	SC	CA1	CA3
Mouse 2	3.59079	2.34354	1.33327	2.35825								Animal	Density	Density	Density		Animal	CD68	CD68	CD68	CD68
Mouse 3	2.44249			2.69203								Mouse 1	0.359692	1.05141	0.636379		Mouse 1	47.7273	48.1151	62.1849	64.6154
Mouse 4	3.86683											Mouse 2	0.553373	1.07908	0.913065		Mouse 2	54.1667	50.8991	66.1765	70.5556
												Mouse 3	0.387361	0.940734	0.747053		Mouse 3	56.4394	51.6071	58.2456	65.9091
Figure 4h	Iba1+ cell density				Figure 4i	Iba1+ cell density				Figure 4j	Iba1+ cell density				Figure 4l	CD68 in Iba1+ microglia
Primary visual cortex layer 1					Primary visual cortex					Saline					Saline
Animal	Saline	1mg/kg	5mg/kg		Animal	Saline	1mg/kg	5mg/kg			SC	CA1	CA3			L5	SC	CA1	CA3
Mouse 1	1.09618	1.14424	3.28985		Mouse 1	1.96989	2.11006	4.03522		Animal	Density	Density	Density		Animal	CD68	CD68	CD68	CD68
Mouse 2	1.67232	1.62122	2.16351		Mouse 2	1.95325	2.33901	3.35791		Mouse 1	1.06063	1.27276	1.82613		Mouse 1	6.2269	7.85384	8.7619	6.52377
Primary visual cortex layer 2-4										Mouse 2	1.10675	1.38343	1.68779		Mouse 2	7.72947	7.72904	6.08974	8.11828
Animal	Saline	1mg/kg	5mg/kg							CNO 1 mg/kg					CNO 1 mg/kg
Mouse 1	2.33102	2.20141	4.5425								SC	CA1	CA3			L5	SC	CA1	CA3
Mouse 2	2.42335	2.62119	4.1986							Animal	Density	Density	Density		Animal	CD68	CD68	CD68	CD68
Primary visual cortex layer 5										Mouse 1	1.43877	1.8538	1.82613		Mouse 1	2.04545	5.03253	5.97148	6.06061
Animal	Saline	1mg/kg	5mg/kg							Mouse 2	1.33732	1.68779	2.18582		Mouse 2	5.33428	4.94993	6.55914	6.3141
Mouse 1	2.98354	2.68516	4.68316							CNO 5mg/kg					CNO 5mg/kg
Mouse 2	2.00289	2.72173	4.06013								SC	CA1	CA3			L5	SC	CA1	CA3
Primary visual cortex layer 6										Animal	Density	Density	Density		Animal	CD68	CD68	CD68	CD68
Animal	Saline	1mg/kg	5mg/kg							Mouse 1	1.37421	3.04355	2.43484		Mouse 1	2.15079	4.837	2.69778	1.02041
Mouse 1	1.46882	2.40944	3.62536							Mouse 2	1.46644	2.2965	2.01981		Mouse 2	3.02177	3.59543	2.4269	4.22323
Mouse 2	1.71444	2.39191	3.00942
Figure 4n	Iba1+ cell density			Figure 4o	Iba1+ cell density			Figure 4p	Iba1+ cell density				Figure 4r	CD68 in Iba1+ microglia
Primary visual cortex layer 1				Primary visual cortex				Saline					Saline
Animal	Saline	10 mg/kg CNO		Animal	Saline	10 mg/kg CNO			SC	CA1	CA3			L5	SC	CA1	CA3
Mouse 1	3.20121	1.95476		Mouse 1	1.90537	1.64162		Animal	Density	Density	Density		Animal	CD68	CD68	CD68	CD68
Mouse 2	2.94195	3.63851		Mouse 2	2.33749	2.8299		Mouse 1	1.27276	1.05141	0.73783		Mouse 1	7.53106	22.5408	8.63698	5.59441
Mouse 3	3.49231	2.43318		Mouse 3	2.14339	2.73461		Mouse 2	0.885396	1.56789	0.885396		Mouse 2	9.18226	15.6126	9.45072	26.8106
Mouse 4	1.82723	1.33341		Mouse 4	2.22269	1.29835		Mouse 3	1.16208	1.21742	0.996071		Mouse 3	7.33871	13.6029	9.22939	22.1095
Mouse 5		4.39604		Mouse 5		2.30558		Mouse 4	0.774722	0.903842	0.627156		Mouse 4	14.0209	19.2982	7.5641	10.4701
Primary visual cortex layer 2-4								CNO 10mg/kg					CNO 10mg/kg
Animal	Saline	10 mg/kg CNO							SC	CA1	CA3			L5	SC	CA1	CA3
Mouse 1	1.62422	1.71738						Animal	Density	Density	Density		Animal	CD68	CD68	CD68	CD68
Mouse 2	2.18753	2.47536						Mouse 1	0.461144	0.996071	1.19897		Mouse 1	24.091	27.6923	10.6526	16.429
Mouse 3	1.76874	2.35912						Mouse 2	0.239795	1.23587	1.71546		Mouse 2	13.4135	33.7879	22.6668	21.8078
Mouse 4	2.1439	1.19099						Mouse 3	1.05141	1.82613	1.43877		Mouse 3	20.3146	25.1082	19.435	22.2752
Mouse 5		2.18331						Mouse 4	0.47959	0.977625	1.30043		Mouse 4	27.3201	32.7485	22.0671	18.2198
Primary visual cortex layer 5								Mouse 5	0.682493	1.38343	1.27276		Mouse 5	26.0417	30.6349	14.7763	20.9848
Animal	Saline	10 mg/kg CNO
Mouse 1	2.12227	2.23456
Mouse 2	3.01276	3.59074
Mouse 3	2.28199	3.93952
Mouse 4	3.18617	2.03161
Mouse 5		2.12747
Primary visual cortex layer 6
Animal	Saline	10 mg/kg CNO
Mouse 1	1.22732	0.609658
Mouse 2	1.28138	1.90095
Mouse 3	1.49811	1.84792
Mouse 4	1.30101	0.528094
Mouse 5		1.6561

## Sheet: Figure 5
Figure 5b										Figure 5c								Figure 5f
Microglia volume										Microglia volume									Visual cortex layer 5
No of animals	n = 4		n = 2		n = 2		n = 3			No of animals	n = 2		n = 2		n = 2				Saline
	Saline		0.05 mg/kg CNO		0.1 mg/kg CNO		10 mg/kg CNO				Saline		1 mg/kg CNO		5 mg/kg CNO			radius, μm	Cell 1	Cell 2	Cell 3	Cell 4	Cell 5	Cell 6	Cell 7	Cell 8	Cell 9	Cell 10	Cell 11	Cell 12	Cell 13	Cell 14	Cell 15	Cell 16	Cell 17	Cell 18	Cell 19	Cell 20	Cell 21	Cell 22	Cell 23	Cell 24	Cell 25	Cell 26	Cell 27	Cell 28	Cell 29	Cell 30	Cell 31
Cell	L5	CA3	L5	CA3	L5	CA3	L5	CA3		Cell	L5	CA3	L5	CA3	L5	CA3		5	1	4	3	3	1	2	1	2	2	2	2	3	1	1	4	1	1	1	1	1	4	3	2	4	3	4	5	1	2	3	2
Cell 1	525.459	931.128	293.688	691.434	774.358	765.34	708.025	494.191		Cell 1	378.4	430.686	515.373	275.34	673.217	666.195		6	5	5	4	5	5	5	5	3	5	2	2	6	3	4	5	3	2	1	6	3	3	5	3	7	6	5	4	5	3	4	4
Cell 2	519.908	1182.3	735.284	372.373	1117.83	413.609	858.407	527.63		Cell 2	394.358	416.128	391.88	439.068	539.201	678.542		7	2	4	2	5	5	6	3	4	6	2	2	2	2	7	5	4	4	2	4	2	5	7	3	7	7	6	4	3	4	3	3
Cell 3	978.708	870.554	698.8	527.763	611.304	679.98	339.582	622.572		Cell 3	732.624	427.131	270.874	510.54	355.967	314.758		8	2	2	2	6	5	3	7	2	6	1	6	1	2	8	7	4	4	2	3	4	5	7	5	6	6	9	6	3	2	2	1
Cell 4	946.187	1128.28	344.312	448.065	403.955	583.457	943.461	942.318		Cell 4	401.88	664.76	179.54	559.134	372.863	524.141		9	1	2	2	4	4	3	5	1	4	1	4		2	5	5	7	3	3	3	2	5	3	4	4	6	7	4	3	4	2	1
Cell 5	878.41	1063.84	249.434	410.899	468.032	903.107	930.646	1226.87		Cell 5	450.367	756.629	70.9804	663.22	756.357	438.404		10	1	2	2	1	4	3	5	1	3	4	3		1	3	4	9	4	6	3		3	3	5	3	6	5	3	3	2	2
Cell 6	813.817	815.644	174.59	746.371	396.572	447.623	478.312	666.133		Cell 6	550.367	266.089	210.744	656.283	416.899	379.702		11	1	2	3	2	3	3	3	1	3	4	2		1	2	4	9	2	5	2		2	3	4	5	5	7	3	3	2	2
Cell 7	1006.64	1029.22	820.522	580.763	492.619	513.558	948.686	1184.29		Cell 7	307.542	439.392	116.361	695.641	381.45	379.098		12	1	2	4	2	2	4	2	1	3	3	1			1	3	7	2	7	5		2	3	4	3	4	6	1	2	2	3
Cell 8	815.297	855.874	515.939	403.203	247.744	588.774	857.665	1089.35		Cell 8	348.08	247.445	109.352	872.77	187.871	316.876		13	2		2	2	2	4	2	1	3	2	1				4	7	3	6	2			3	4	2	4	4	2	1	4
Cell 9	931.76	817.332	497.137	684.741	452.759	513.112	993.63	1271.88		Cell 9	234.279	262.429	174.275	690.921	215.104	348.216		14	3		2	2	2	5	4	1	2	3	1				3	5	3	4	2			3	4	2	4	3	1	1	3
Cell 10	714.963	1097.14	765.85	454.402	360.761	901.529	832.467	1097.92		Cell 10	248.775	564.509	324.279	469.259	167.546	339.407		15	3		2	2	1	3	3	1	1	2	1				2	4	3	6	2			3	4	2	4	3	1	1	2
Cell 11	923.607	955.011	337.624	658.174	213.175	726.497	720.51	552.212		Cell 11	318.745	400.213	244.279	402.895	281.887	572.198		16	3		1	1	1	3	1			2	1				2	3	2	3	2			3	3	3	4	3	1		2
Cell 12	878.076	588.077	501.087	524.091	393.241	334.032	940.324	592.507		Cell 12	391.851	524.387	156.643	626.414	254.499	360.75		17	2		1	1	1	4	1			2	1				2	2	2	4	2			3	2	1	4	4	1		2
Cell 13	471.532	874.726					747.768	1049.4		Primary branches								18				1	1	4				1	1				2	2	1	2	2			3	1	1	3	3	1		1
Cell 14	719.725	1031.94					617.4	963.595		No of animals	n = 2		n = 2		n = 2			19					1	4				1	1				2	2	1	1	3			2	1	1	4	3	1
Cell 15	1107.97	941.453					1119.59	625.413			Saline		1 mg/kg CNO		5 mg/kg CNO			20					1	2					1				2	2	1	1	2			2		1	3	4
Cell 16	1064.17	1034.14					724.625	462.607		Cell	L5	CA3	L5	CA3	L5	CA3		21						1					1				2	2	1	1	2			2		2	1	4
Cell 17	1063.98	790.433					899.272	488.326		Cell 1	4	2	1	1	1	5		22						1									3	2	1	1	2			2		3	1	3
Cell 18	901.625	848.352					1066.35	579.718		Cell 2	3	3	3	1	4	3		23															2	2	1		1			1		2		2
Cell 19	901.694	803.755								Cell 3	3	1	4	3	2	1		24															3	2	2		1			1		2		2
Cell 20	581.375	1013.89								Cell 4	5	4	1	3	4	2		25															3	2	1		2			1		1		3
Cell 21	591.36	947.869								Cell 5	3	3	2	3	1	2		26															1	1	1		2			1		1		2
Cell 22	1821.88	1213.73								Cell 6	4	1	2	4	1	4		27															1	1			1			1		1		1
Cell 23	811.768	789.636								Cell 7	5	4	1	2	3	3		28															1	1						1		1		1
Cell 24	1133.52	870.881								Cell 8	4	4	3	1	2	2		29															1	1						1		1		1
Cell 25	386.829	229.047								Cell 9	4	4	2	4	2	3		30															1	1								1		1
Cell 26	173.681	360.907								Cell 10	2	5	4	1	1	2		31															1	1								1		1
Cell 27	370.642	385.829								Cell 11	2	4	5	3	2	4		32															1	1								1		1
Cell 28	385.774	396.684								Cell 12	3	2	3	3	2	2		33															1	1								1		1
Cell 29	282.405	343.013								Microglia soma area								34															1	1								1		1
Cell 30	291.104	219.644								No of animals	n = 2		n = 2		n = 2			35															1									1		1
Cell 31	291.104	1059.35									Saline		1 mg/kg CNO		5 mg/kg CNO				0.05 mg/kg CNO												0.1 mg/kg CNO
Cell 32	584.204	577.939								Cell	L5	CA3	L5	CA3	L5	CA3		radius, μm	Cell 1	Cell 2	Cell 3	Cell 4	Cell 5	Cell 6	Cell 7	Cell 8	Cell 9	Cell 10	Cell 11	Cell 12	Cell 1	Cell 2	Cell 3	Cell 4	Cell 5	Cell 6	Cell 7	Cell 8	Cell 9	Cell 10	Cell 11	Cell 12
Cell 33	645.59	636.345								Cell 1	52.4214	48.3486	51.2621	37.1808	67.7314	73.5237		5	2	2	4	7	4	5	2	2	3	4	4	2	3	3	3	2	2	3	3	3	3	4	5	2
Cell 34	629.726	869.138								Cell 2	44.4885	51.0059	59.3296	46.564	48.6351	52.9077		6	3	2	5	9	9	5	3	3	3	5	9	4	2	3	4	4	2	3	6	5	3	5	2	4
Cell 35	758.575	470.981								Cell 3	53.6241	39.0566	46.4033	39.1044	41.8833	41.2667		7	3	2	5	9	9	3	4	4	4	5	4	3	1	4	6	3	2	3	5	4	3	6	2	2
Cell 36	329.966	611.619								Cell 4	53.381	46.1081	35.1271	49.0693	45.2831	41.3883		8	3	2	5	8	6	1	5	5	3	5	4	3	2	4	5	1	2	3	4	3	2	7	1	2
Primary branches										Cell 5	44.0456	52.4561	43.1859	55.3349	35.9607	41.3362		9	2	1	4	7	4	1	6	6	3	9	4	3	2	3	5	1	1	2	4	3	4	4	1	2
No of animals	n = 4		n = 2		n = 2		n = 3			Cell 6	39.8034	35.4744	50.4458	56.885	45.4958	41.4447		10	3	1	3	6	3	1	7	7	3	8	4	3	1	3	4	1	1	1	4	1	2	3	1	2
	Saline		0.05 mg/kg CNO		0.1 mg/kg CNO		10 mg/kg CNO			Cell 7	46.5987	56.0643	57.268	49.485	45.0312	43.0122		11	3	1	3	5	2	1	6	5	2	7	1	3	1	4	4	1	1	1	3	1	3	6	1	2
Cell	L5	CA3	L5	CA3	L5	CA3	L5	CA3		Cell 8	46.8505	44.2714	33.247	45.534	44.0546	55.5917		12	2	1	2	4	1	1	5	4	1	5	1	2	1	4	3	1	1	1	2	1	2	4	1	2
Cell 1	2	5	1	4	3	4	2	2		Cell 9	30.1424	49.265	48.8739	51.6094	59.9166	55.8956		13	1	1	2	3	1	1	4	3	1	4	1	2	1	4	3	1	1	1	3	1	2	2	1	2
Cell 2	3	7	3	1	5	3	2	1		Cell 10	47.9968	46.0215	33.451	33.7202	47.9977	39.6124		14	1	1	1	1	1		3	2	1	3	1	2	1	4	3	1	1	2	3	1	2	1	1	2
Cell 3	3	5	4	2	5	3	1	2		Cell 11	54.219	41.9354	51.6702	65.0089	60.0116	50.0897		15	1	1	1	1	1		2	1	1	1		2	1	4	3	1	1	1	2	1	1	1	1	2
Cell 4	2	3	2	2	4	3	1	1		Cell 12	50.7367	50.0897	54.9493	32.1441	50.5375	47.0419		16	1	1		1	1		1	1	1	1		1	1	5	2	1	1	1	2	1	1	1	1	1
Cell 5	2	1	1	2	3	2	1	3										17	1	1		1	1		1	1	1	1		1	1	3	2	1	1	1	2	1	1	1	1	1
Cell 6	4	3	1	4	3	1	2	1										18	1	1		1	1		1	1	1	1		1	1	3	2	1	1	1	1		1	1		1
Cell 7	2	3	1	3	2	1	1	2										19	1	1			1		1	1	1	1		1	1	3	4	1		1	1		1			1
Cell 8	3	3	2	2	3	1	1	1										20	1						1	1	1	1			1	2	1	1		1	1		1			1
Cell 9	3	3	2	3	2	3	1	1										21	1						1	1	1	1			1	1		1		1			1			1
Cell 10	3	2	5	3	2	2	1	1										22	1						1	1					1	1		1		1			1			1
Cell 11	2	3	1	0	3	2	1	1										23							1						1	1		1		1			1			1
Cell 12	1	2	2	4	4	2	1	1										24													1	1		1		1			1			1
Cell 13	2	3					1	1										25													1	1		1		1						1
Cell 14	1	3					1	2										26													1	1		1
Cell 15	3	2					2	2										27													1	1
Cell 16	4	2					1	2										28													1
Cell 17	3	2					1	1											10 mg/kg CNO
Cell 18	3	2					1	1										radius, μm	Cell 1	Cell 2	Cell 3	Cell 4	Cell 5	Cell 6	Cell 7	Cell 8	Cell 9	Cell 10	Cell 11	Cell 12	Cell 13	Cell 14	Cell 15	Cell 16	Cell 17	Cell 18
Cell 19	3	1																5	1	1	1	1	1	1	1	2	1	3	1	2	1	4	4	3	1	2
Cell 20	1	2																6	3	8	5	3	3	3	4	1	2	3	2	2	3	6	4	4	3	2
Cell 21	1	3																7	1	7	1	4	4	2	5	3	4	5	5	2	2	6	4	5	3	3
Cell 22	3	3																8	1	7	1	4	6	2	2	3	5	4	9	3	1	6	3	4	3	4
Cell 23	2	3																9	1	7	1	4	8	1	2	1	5	6	9	3	3	2	2	4	5	5
Cell 24	3	4																10	1	7	1	5	5	1	5	1	4	4	8	3	1	1	1	2	4	3
Cell 25	3	0																11	1	5	1	5	4	1	2	1	4	5	5	3	3			4	4	1
Cell 26	2	2																12	1	4	1	6	3	1	2	1	3	4	4	4	3			2	5	1
Cell 27	3	2																13		6	1	7	2	1	2	1	2	2	3	4	2			2	5	1
Cell 28	4	1																14		6		6	1	1	2		2	2	2	3	2			1	3	1
Cell 29	3	1																15		5		5	1	2	1		2	1	3	2	2			1	3	1
Cell 30	2	1																16		2		4	1	3	2		1	1	2	2	2			1	1	1
Cell 31	4	4																17		1		4	1	2			2	1	1	2	3			1	1
Cell 32	5	3																18		1		5		2			3	1	1	2	3			1	1
Cell 33	4	5																19				3		1			2	1	1	1	3			1	1
Cell 34	6	2																20				2		2			2	1		1	2			1	1
Cell 35	2	1																21				3		1			1			1	1			1
Cell 36	1	3
Microglia soma area																			Hippocampus CA3
No of animals	n = 4		n = 2		n = 2		n = 3												Saline
	Saline		0.05 mg/kg CNO		0.1 mg/kg CNO		10 mg/kg CNO											radius, μm	Cell 1	Cell 2	Cell 3	Cell 4	Cell 5	Cell 6	Cell 7	Cell 8	Cell 9	Cell 10	Cell 11	Cell 12	Cell 13	Cell 14	Cell 15	Cell 16	Cell 17	Cell 18	Cell 19	Cell 20	Cell 21	Cell 22	Cell 23	Cell 24	Cell 25	Cell 26	Cell 27	Cell 28	Cell 29	Cell 30	Cell 31
Cell	L5	CA3	L5	CA3	L5	CA3	L5	CA3										5	2	1	4	3	1	4	2	3	6	1	4	2	1	3	1	2	1	2	3	1	2	1	2	1	2	5	3	4	2	6	1
Cell 1	66.0163	52.9164	48.6221	57.2237	53.0423	52.4257	61.9825	48.3355										6	3	3	7	3	2	6	1	2	4	2	3	5	2	3	3	3	5	3	3	3	3	1	4	4	6	3	6	4	3	7	5
Cell 2	36.5643	48.5396	66.7327	47.4671	58.9257	39.417	50.0897	51.4488										7	5	4	8	4	2	4	3	2	4	5	5	4	5	1	4	3	2	2	7	5	4	5	3	4	5	3	5	3	4	5	6
Cell 3	50.9364	53.8282	79.3854	45.8389	79.3203	55.4434	44.2931	60.6756										8	6	6	6	5	5	4	5	2	4	5	5	3	4	4	5	8	4	2	6	8	6	6	4	6	5	3	4	4	3	4	4
Cell 4	55.9254	38.6832	47.3282	50.9842	38.1925	32.5175	71.7955	86.8016										9	8	5	4	5	4	6	5	2	5	6	4	3	4	3	5	8	2	5	5	7	3	5	5	4	7	5	6	5	4	2	8
Cell 5	74.6439	105.668	29.7039	55.3913	49.8118	59.9114	45.9648	86.0765										10	9	4	5	5	5	3	6	4	6	4	7	3	5	2	5	4	2	3	4	3	3	6	2	3	4	3	3	4	3	2	8
Cell 6	46.1558	68.2438	35.6047	51.7701	47.7276	61.036	57.9401	82.6723										11	8	4	5	7	5	3	7	3	4	3	8	3	4	2	4	4	1	3	2	2	3	7	2	3	2	3	2	4	4	1	5
Cell 7	84.3874	65.1435	55.0509	57.4625	55.6562	64.5921	83.1369	60.5757										12	7	4	3	6	3	3	9	3	3	2	6	2	4	2	5	4	1	2	1	2	3	4	2	3	2	2	2	1	5		7
Cell 8	69.0687	52.912	56.6245	38.0189	35.7697	61.7177	44.8055	70.7882										13	7	4	3	4	1	2	9	4	3	3	6	1	4	3	3	3	1	3	1	2	3	3	3	4	2	1	2	1	5		8
Cell 9	77.0277	57.0326	46.2644	36.7466	47.9274	38.2967	46.2731	49.8769										14	4	3	2	3		2	7	5	3	2	6	1	4	1	3	3	1	3	1	2	3	2	2	3	1		1	1	5		4
Cell 10	44.2844	86.997	50.8539	49.6598	47.7841	56.9935	42.6779	59.1428										15	3	3	3	3		2	5	5	2	2	7	1	2	1	1	2	1	1	1	1	2	1	2	2	1			1	4		1
Cell 11	106.727	51.6355	57.7621	82.3119	33.1862	63.2113	58.9344	52.1261										16	3	3	3	3		2	3	3	1	2	5	1	2	1	1	2	1	1	1	1	2	1	2	2				1	1		1
Cell 12	58.865	67.7835	43.8502	50.5847	37.5022	35.5526	92.5374	43.0035										17	3	2	3	3		3	3	3	1	2	5	1	1	1	1	2	1	1	1	1	2	1	1	2				1	1		1
Cell 13	42.908	65.1653					34.8709	59.386										18	2	2	4	3		3	2	3	1	1	6		1	1	1	2		1		1	2	1	1	1				1	1		1
Cell 14	79.7371	62.9291					57.8402	37.5065										19	1	2	2	2		2	2	1	1	1	3		1	1	1	2		1		1	1	1	1	1				1	1		1
Cell 15	68.678	56.1468					50.7584	77.679										20		1	2	2		1	1	1	1	1	5			1	1	2		1		1	1		1	1				1	1		1
Cell 16	65.9208	45.9604					50.9928	64.4922										21		1	1	2			1	1	1	1	6			1	1	1		1		1	1			1					1		1
Cell 17	51.1709	68.7605					71.4351	80.332										22		1	1	1			1	1	1	1	5			1		1		1		1	1								1		1
Cell 18	81.4696	46.2253					100.957	54.6488										23		1		1			1	1	1	1	3			1		1		1		1	1										1
Cell 19	37.5499	52.378																24		1		1			1	1	1	1	3			1		1		1			1
Cell 20	53.1508	70.9575																25		1		1				1	1	1	3			1		1		1
Cell 21	41.2189	50.8452																26		1		1				1	1	1	2			1		1
Cell 22	45.752	57.4364																27		1		1				1	1	1	2					1
Cell 23	42.9992	41.5706																28		1		1				1	1	1	2					1
Cell 24	43.0426	35.0011																29		1		1					1	1	2					1
Cell 25	48.1445	35.8392																30		1		1					1	1	1					1
Cell 26	49.395	48.4614																31		1							1	1	1
Cell 27	43.5289	47.4411																32		1							1	1	1
Cell 28	38.4096	45.3612																33									1	1
Cell 29	41.6184	54.4057																34										1
Cell 30	33.5335	34.4801																35										1
Cell 31	51.4754	73.8102																36										1
Cell 32	53.9761	59.7073																37
Cell 33	64.6529	59.5944																38
Cell 34	60.9193	44.1107																	0.05 mg/kg CNO												0.1 mg/kg CNO
Cell 35	53.4722	42.73																radius, μm	Cell 1	Cell 2	Cell 3	Cell 4	Cell 5	Cell 6	Cell 7	Cell 8	Cell 9	Cell 10	Cell 11	Cell 12	Cell 1	Cell 2	Cell 3	Cell 4	Cell 5	Cell 6	Cell 7	Cell 8	Cell 9	Cell 10	Cell 11	Cell 12
Cell 36	52.0306	61.7568																5	1	4	3	4	2	1	4	5	3	4	6	7	10	5	4	8	10	2	5	4	5	3	2	3
																		6	1	3	3	5	4	1	3	8	5	7	5	4	8	3	4	3	6	3	3	4	6	4	1	4
																		7		3	4	1	3		4	7	5	8	4	3	8	2	4	5	5	4	2	2	3	3	6	4
																		8		3	3	1	5		5	7	5	6	8	2	4	1	3	3	3	4	1	1	4	2	1	3
																		9		3	2	1	4		3	7	3	5	7	2	7	1	2	1	2	5	1	1	3	2		4
																		10		3	2		1		2	5	3	6	6	2	4	1	3	1	2	5	1	2	3	1		4
																		11		3	2				2	3	3	6	4	1	3	1	1	1		6	1	1	4	2		2
																		12		1	2				1	3	3	7	3		3	1	1	3		2	2	1	6	2		2
																		13		1	2				1	1	2	6	2		2		2	2		2	2		2	1		2
																		14			2					1	2	5	3		2		3	2		1	2		1	1		1
																		15			1					1	2	4	2		2		3	1		2	2			1		1
																		16			2					1	2	5	3		1		2			2	2			1		1
																		17			1					1	1	4	3		1		1				3
																		18			1					1		3	3		1						3
																		19			1					1		3	3		1						3
																		20			2					1		3	2		1						2
																		21			1							3	2		1						2
																		22			1							4	1		1						1
																		23			1							2									1
																		24			1							2									1
																		25			2							2									1
																		26			1							1									1
																		27			1							2
																		28			1							1
																		29			1
																		30			1
																		31			1
																		32			1
																		33			1
																		34			1
																			10 mg/kg CNO
																		radius, μm	Cell 1	Cell 2	Cell 3	Cell 4	Cell 5	Cell 6	Cell 7	Cell 8	Cell 9	Cell 10	Cell 11	Cell 12	Cell 13	Cell 14	Cell 15	Cell 16	Cell 17	Cell 18
																		5	2	2	2	3	4	2	2	1	3	1	2	3	2	1	2	2	2	1
																		6	4	3	5	4	8	3	2	5	5	2	3	5	5	6	4	2	4	2
																		7	2	5	5	3	5	2	5	6	6	3	1	1	7	2	5	2	6	2
																		8	1	3	4	3	4	1	4	3	4	4	1	1	4	3	8	4	4	1
																		9	1	2	3	4	3	1	4	3	5	5	1	1	3	5	4	1	4	1
																		10	2	3	2	3	1	1	3	4	4	4	1	2	2	5	3	1	6	1
																		11	2	2	1	2	1	1	1	3	5	3	1	1	1	3	2	1	5	1
																		12	1	2	1	2	1	1	1	1	6	4	1	1	1	1	1	1	2
																		13	1	2	1	4	1	1	1	1	5	3		1		1	1		2
																		14	1	1	1	2	1	1	1	2	3	2		1		1	1		1
																		15	1		2	4	1	1	1	1	3	1		1		1	1		1
																		16	1		1	3			1	1	3	1		2		1	1		1
																		17	1		1	2			1	1	3	1		1		1	1		1
																		18	1		1	2				1	2			1		1			2
																		19			1	2				1	2								1
																		20			1	1				1	1								1
																		21			1	1				1	1
																		22			1	1				1	1
																		23				1				1	1
																		24				1				1	1
																		25				1				1	1
																		26				1				1	1
																		27				1				1	1
																		28				1				1	1
																		29									1
[truncated: 34 more columns]

## Sheet: Figure 6
Figure 6b						Figure 6e					Figure 6h
GFAP+ cell density						GFAP+ cell density					GFAP+ cell density
Primary visual cortex layer 1						Primary visual cortex layer 1					Primary visual cortex layer 1
Animal	Saline	0.05mg/kg	0.1mg/kg	10mg/kg		Animal	Saline	1mg/kg	5mg/kg		Animal	Saline	10mg/kg
Mouse 1	2.19338	2.4708	4.9661	3.85129		Mouse 1	3.52632	2.43842	2.28335		Mouse 1	0	1.64786
Mouse 2	1.45162	1.82202	3.38739	5.13228		Mouse 2	2.49978	2.3877	1.66739		Mouse 2	0.78753	1.92506
Mouse 3	2.84031			4.28744		Primary visual cortex layer 2-4					Mouse 3	0	1.49847
Primary visual cortex layer 2-4						Animal	Saline	1mg/kg	5mg/kg		Mouse 4	1.02548	1.6164
Animal	Saline	0.05mg/kg	0.1mg/kg	10mg/kg		Mouse 1	0.75333	1.1324	0.166868		Mouse 5		1.13241
Mouse 1	0.290648	0.754994	0.861415	0.794911		Mouse 2	0.444034	0.852549	0.273103		Primary visual cortex layer 2-4
Mouse 2	0.260202	0.49273	0.659908	2.01984		Primary visual cortex layer 5					Animal	Saline	10mg/kg
Mouse 3	0.55246			1.00388		Animal	Saline	1mg/kg	5mg/kg		Mouse 1	0	0.503686
Primary visual cortex layer 5						Mouse 1	0.247937	0.924732	0.136382		Mouse 2	0.259319	0.143487
Animal	Saline	0.05mg/kg	0.1mg/kg	10mg/kg		Mouse 2	0.102661	0.43548	0.600352		Mouse 3	0	1.0899
Mouse 1	0.170641	0.53464	0.37381	1.01601		Primary visual cortex layer 6					Mouse 4	0.285074	0.214681
Mouse 2	0.126738	0.680589	0.207234	0.906835		Animal	Saline	1mg/kg	5mg/kg		Mouse 5		0.0927917
Mouse 3	0.114399			0.546237		Mouse 1	2.01149	2.4901	0.868945		Primary visual cortex layer 5
Primary visual cortex layer 6						Mouse 2	1.47731	2.22919	1.60282		Animal	Saline	10mg/kg
Animal	Saline	0.05mg/kg	0.1mg/kg	10mg/kg		S100B+ cell density					Mouse 1	0.0983585	0.767056
Mouse 1	0.491826	1.87556	0.652364	1.12419		Primary visual cortex layer 1					Mouse 2	0.656093	0.443079
Mouse 2	0.744683	1.07161	0.693006	3.42679		Animal	Saline	1mg/kg	5mg/kg		Mouse 3	0	1.12594
Mouse 3	0.704239			1.60248		Mouse 1	2.31794	1.8201	0.702841		Mouse 4	0.306899	0.361927
S100B+ cell density						Mouse 2	1.65784	1.58974	1.05355		Mouse 5		0.180625
Primary visual cortex layer 1						Primary visual cortex layer 2-4					Primary visual cortex layer 6
Animal	Saline	0.05mg/kg	0.1mg/kg	10mg/kg		Animal	Saline	1mg/kg	5mg/kg		Animal	Saline	10mg/kg
Mouse 1	0.715499	0.614442	0.859764	2.23405		Mouse 1	0.667847	0.829206	0.245115		Mouse 1	0	3.41816
Mouse 2	0.26592	0.16799	1.8192	2.02883		Mouse 2	0.420465	0.620644	0.351349		Mouse 2	1.83769	2.40736
Mouse 3	1.08419			2.55796		Primary visual cortex layer 5					Mouse 3	0	2.70006
Primary visual cortex layer 2-4						Animal	Saline	1mg/kg	5mg/kg		Mouse 4	1.52386	2.84968
Animal	Saline	0.05mg/kg	0.1mg/kg	10mg/kg		Mouse 1	0.656395	0.853506	0.103437		Mouse 5		2.33347
Mouse 1	1.07207	0.260281	0.233766	0.763998		Mouse 2	0.140404	0.3495	0.350229		S100B cell density
Mouse 2	0.480388	0.0705938	0.452847	0.71859		Primary visual cortex layer 6					Primary visual cortex layer 1
Mouse 3	0.566316			1.69725		Animal	Saline	1mg/kg	5mg/kg		Animal	Saline	10mg/kg
Primary visual cortex layer 5						Mouse 1	0.614971	0.713368	0.247311		Mouse 1	0	1.07585
Animal	Saline	0.05mg/kg	0.1mg/kg	10mg/kg		Mouse 2	0.355679	0.330487	0.534734		Mouse 2	1.05104	1.54566
Mouse 1	0.749161	0.248492	0.0320022	1.18402		%GFAP+S100B					Mouse 3	0.100446	1.4197
Mouse 2	0.554076	0.101806	0.229828	1.07533		Primary visual cortex layer 1					Mouse 4	0.957412	0.971716
Mouse 3	0.0843695			1.61366		Animal	Saline	1mg/kg	5mg/kg		Mouse 5		0.737965
Primary visual cortex layer 6						Mouse 1	27.9151	21.4379	5.15873		Primary visual cortex layer 2-4
Animal	Saline	0.05mg/kg	0.1mg/kg	10mg/kg		Mouse 2	14.9733	16.6204	13.75		Animal	Saline	10mg/kg
Mouse 1	0.176627	0.0539006	0	0.43392		Primary visual cortex layer 2-4					Mouse 1	0	1.11615
Mouse 2	0.308691	0	0.160887	1.55138		Animal	Saline	1mg/kg	5mg/kg		Mouse 2	0.474815	0.804958
Mouse 3	0.0446317			1.40777		Mouse 1	7.77778	16.7157	4.16667		Mouse 3	0	1.38406
%GFAP+S100B cell density						Mouse 2	10.6481	16.6667	6.73401		Mouse 4	0.28023	0.068364
Primary visual cortex layer 1						Primary visual cortex layer 5					Mouse 5		0.332239
Animal	Saline	0.05mg/kg	0.1mg/kg	10mg/kg		Animal	Saline	1mg/kg	5mg/kg		Primary visual cortex layer 5
Mouse 1	15.2381	10.5882	7.14286	17.0595		Mouse 1	16.6667	18.3333	6.66667		Animal	Saline	10mg/kg
Mouse 2	0	0	7.50877	16.4782		Mouse 2	13.3333	15.5952	8.62471		Mouse 1	0	0.883432
Mouse 3	3.0303			16.7825		Primary visual cortex layer 6					Mouse 2	0.435379	0.946437
Primary visual cortex layer 2-4						Animal	Saline	1mg/kg	5mg/kg		Mouse 3	0.127001	0.640848
Animal	Saline	0.05mg/kg	0.1mg/kg	10mg/kg		Mouse 1	9.54052	12.3316	10.8225		Mouse 4	0.481963	0.114584
Mouse 1	4.16667	5.15873	3.92157	12.8624		Mouse 2	7.55519	7.65182	10.4986		Mouse 5		0.177346
Mouse 2	5.55556	3.7037	2.38095	15.1641							Primary visual cortex layer 6
Mouse 3	10			10.6861							Animal	Saline	10mg/kg
Primary visual cortex layer 5											Mouse 1	0	1.21742
Animal	Saline	0.05mg/kg	0.1mg/kg	10mg/kg							Mouse 2	1.30019	0.680423
Mouse 1	2.22222	15.5303	0	9.44444							Mouse 3	0.786535	1.35174
Mouse 2	8.88889	2.22222	4.7619	18.2234							Mouse 4	0.635166	0.755755
Mouse 3	8.33333			15.6134							Mouse 5		0.84126
Primary visual cortex layer 6											%GFAP+S100B cell density
Animal	Saline	0.05mg/kg	0.1mg/kg	10mg/kg							Primary visual cortex layer 1
Mouse 1	3.7037	0	0	6.54762							Animal	Saline	10mg/kg
Mouse 2	4.7619	0	0	19.8668							Mouse 1	0	27.5641
Mouse 3	0			23.3709							Mouse 2	15.625	23.6957
											Mouse 3	0	21.2554
											Mouse 4	17.6471	14.8219
											Mouse 5		14.8148
											Primary visual cortex layer 2-4
											Animal	Saline	10mg/kg
											Mouse 1	0	20.3704
											Mouse 2	10	6.2963
											Mouse 3	0	24.4391
											Mouse 4	5.55556	6.66667
											Mouse 5		10.3704
											Primary visual cortex layer 5
											Animal	Saline	10mg/kg
											Mouse 1	0	21.1905
											Mouse 2	10	15.1128
											Mouse 3	0	20.6451
											Mouse 4	10.8187	5.55556
											Mouse 5		11.1111
											Primary visual cortex layer 6
											Animal	Saline	10mg/kg
											Mouse 1	0	15.6351
											Mouse 2	7.06349	7.14118
											Mouse 3	0	11.6763
											Mouse 4	4.75	9.30403
											Mouse 5		11.2159

## Sheet: Figure 7
Figure 7b					Figure 7c					Figure 7d
GFAP+ cell density					S100B+ cell density					%GFAP+S100B cell density
Saline					Saline					Saline
	SC	CA1	CA3			SC	CA1	CA3			SC	CA1	CA3
Animal	Density	Density	Density		Animal	Density	Density	Density		Animal	Density	Density	Density
Mouse 1	0.239795	4.98035	3.43578		Mouse 1	0.73783	1.23587	1.17633		Mouse 1	5.77031	15.0824	15.0628
Mouse 2	0.12912	5.55217	2.6273		Mouse 2	0.424252	1.531	0.601033		Mouse 2	2.5641	14.8189	8.69525
Mouse 3	0.12912	5.18326	3.04514		Mouse 3	0.110675	1.06985	0.763359		Mouse 3	0	11.1621	5.2381
CNO 0.05mg/kg					CNO 0.05mg/kg					CNO 0.05mg/kg
	SC	CA1	CA3			SC	CA1	CA3			SC	CA1	CA3
Animal	Density	Density	Density		Animal	Density	Density	Density		Animal	Density	Density	Density
Mouse 1	0.147566	2.32417	2.51153		Mouse 1	0.442698	0.996071	0.572446		Mouse 1	3.0303	16.814	10.8187
Mouse 2	0.166012	3.44936	2.61644		Mouse 2	0.571819	0.996071	1.05155		Mouse 2	4.46429	13.2774	16.4188
CNO 0.1mg/kg					CNO 0.1mg/kg					CNO 0.1mg/kg
	SC	CA1	CA3			SC	CA1	CA3			SC	CA1	CA3
Animal	Density	Density	Density		Animal	Density	Density	Density		Animal	Density	Density	Density
Mouse 1	0.184458	3.39402	3.39909		Mouse 1	0.719385	1.03296	0.936709		Mouse 1	5.25794	18.0267	9.94364
Mouse 2	0.147566	4.61144	3.81056		Mouse 2	0.848505	0.996071	1.95181		Mouse 2	4.78469	14.4115	17.7725
CNO 10mg/kg					CNO 10mg/kg					CNO 10mg/kg
	SC	CA1	CA3			SC	CA1	CA3			SC	CA1	CA3
Animal	Density	Density	Density		Animal	Density	Density	Density		Animal	Density	Density	Density
Mouse 1	0.313578	5.62596	4.89886		Mouse 1	0.977625	1.62323	1.13371		Mouse 1	7.61461	15.7706	15.1106
Mouse 2	0.350469	5.93953	5.22607		Mouse 2	0.756276	1.78924	1.26437		Mouse 2	9.84262	20.4289	12.471
Mouse 3	0.202903	4.13185	4.80807		Mouse 3	1.42032	1.40188	1.92196		Mouse 3	11.1525	17.5025	16.3734
Figure 7f					Figure 7g					Figure 7h
GFAP+ cell density					S100B+ cell density					%GFAP+S100B cell density
Saline					Saline					Saline
	SC	CA1	CA3			SC	CA1	CA3			SC	CA1	CA3
Animal	Density	Density	Density		Animal	Density	Density	Density		Animal	Density	Density	Density
Mouse 1	0.295132	4.29786	4.80003		Mouse 1	0.830059	0.848505	0.905267		Mouse 1	8.83333	13.279	12.4574
Mouse 2	0.276686	4.81434	5.01579		Mouse 2	0.885396	0.903842	1.06365		Mouse 2	9.34783	11.5382	12.3755
CNO 1mg/kg					CNO 1mg/kg					CNO 1mg/kg
	SC	CA1	CA3			SC	CA1	CA3			SC	CA1	CA3
Animal	Density	Density	Density		Animal	Density	Density	Density		Animal	Density	Density	Density
Mouse 1	0.147566	5.01725	3.63043		Mouse 1	1.03296	1.25431	0.896507		Mouse 1	4.69697	8.88881	11.2187
Mouse 2	0.110675	3.062	3.29964		Mouse 2	0.682493	1.0883	0.707707		Mouse 2	7.26311	9.17706	11.7637
CNO 5mg/kg					CNO 5mg/kg					CNO 5mg/kg
	SC	CA1	CA3			SC	CA1	CA3			SC	CA1	CA3
Animal	Density	Density	Density		Animal	Density	Density	Density		Animal	Density	Density	Density
Mouse 1	0	2.49018	2.98349		Mouse 1	0.202903	0.12912	0.622825		Mouse 1	0	1.96078	9.7784
Mouse 2	0.110675	2.71153	3.44922		Mouse 2	0.295132	0.147566	0.695356		Mouse 2	8.33333	3.89097	10.4194
Figure 7j					Figure 7k					Figure 7l
GFAP+ cell density					S100B+ cell density					%GFAP+S100B cell density
Saline					Saline					Saline
	SC	CA1	CA3			SC	CA1	CA3			SC	CA1	CA3
Animal	Density	Density	Density		Animal	Density	Density	Density		Animal	Density	Density	Density
Mouse 1	0.0276686	1.96447	0.332024		Mouse 1	0.0276686	0.636379	0		Mouse 1	0	9.21617	0
Mouse 2	0.0553373	1.82613	1.27276		Mouse 2	0.0276686	0.830059	0.516481		Mouse 2	0	10.3795	5.51314
Mouse 3	0.0553373	0.922288	0.12912		Mouse 3	0.0276686	0.295132	0.0184458		Mouse 3	0	8.11448	0
Mouse 4	0	1.64167	1.07908		Mouse 4	0	0.590264	0.498035		Mouse 4	0	6.49596	3.59848
CNO 10mg/kg					CNO 10mg/kg					CNO 10mg/kg
	SC	CA1	CA3			SC	CA1	CA3			SC	CA1	CA3
Animal	Density	Density	Density		Animal	Density	Density	Density		Animal	Density	Density	Density
Mouse 1	0.147566	4.1503	3.63381		Mouse 1	0.940734	1.36499	1.71546		Mouse 1	3.1339	22.3636	30.2511
Mouse 2	0.700939	5.81041	3.56003		Mouse 2	0.756276	2.08437	2.06593		Mouse 2	16.0675	21.9565	35.0027
Mouse 3	1.47566	5.90264	3.98428		Mouse 3	0.645602	1.67856	1.9368		Mouse 3	16.6562	19.932	24.5023
Mouse 4	0.0368915	3.74449	3.54159		Mouse 4	0.368915	1.45721	1.9368		Mouse 4	7.03704	27.5253	32.681
Mouse 5	0.276686	4.81434	4.64833		Mouse 5	0.534927	1.75235	1.96447		Mouse 5	21.6524	25.3645	25.6519

## Sheet: Figure 8
Figure 8c
Excitatory DREADDs		RSA - All			PTLp - All			S1 - All
Overall Regions		Mouse 1	Mouse 2	Mouse 3	Mouse 1	Mouse 2	Mouse 3	Mouse 1	Mouse 2	Mouse 3
PV+ Density	Saline	7.148e-05	2.0619e-05	9.5378e-05	0	0	0	6.3333e-05	4.2782e-05	7.8018e-05
	CNO 10mg/kg	0.00012492	6.2341e-05	8.4045e-05	0	0	0.0001376	0.0001291	7.4778e-05	0.00016472
Figures 8d-e
Excitatory DREADDs		L1			L2			L3			L4			L5			L6a			L6b
RSA		Mouse 1	Mouse 2	Mouse 3	Mouse 1	Mouse 2	Mouse 3	Mouse 1	Mouse 2	Mouse 3	Mouse 1	Mouse 2	Mouse 3	Mouse 1	Mouse 2	Mouse 3	Mouse 1	Mouse 2	Mouse 3	Mouse 1	Mouse 2	Mouse 3
PV+ Density	Saline	0	1.3551e-06	1.9164e-05	6.1881e-05	2.7215e-05	0.00011088	6.1881e-05	2.7215e-05	0.00011088	0	0	0	0.00012521	3.2854e-05	0.00014526	6.3872e-05	1.0595e-05	6.9033e-05	0	0	1.1593e-05
	CNO 10mg/kg	7.6446e-06	2.4828e-06	3.7937e-06	0.00011931	5.7762e-05	7.3677e-05	0.00011931	5.7762e-05	7.3677e-05	0	0	0	0.00024559	9.2538e-05	0.00015719	0.00011995	0.00011406	8.7103e-05	2.9199e-05	7.3475e-05	0
Figures 8g-h
Excitatory DREADDs		L1			L2			L3			L4			L5			L6a			L6b
Overall PTLp		Mouse 1	Mouse 2	Mouse 3	Mouse 1	Mouse 2	Mouse 3	Mouse 1	Mouse 2	Mouse 3	Mouse 1	Mouse 2	Mouse 3	Mouse 1	Mouse 2	Mouse 3	Mouse 1	Mouse 2	Mouse 3	Mouse 1	Mouse 2	Mouse 3
PV+ Density	Saline	0	0	0	0	0	0	0	0	0	0	0	0	0.00013657	1.5288e-05	4.5214e-05	0.00012502	0	3.8683e-05	0	0	2.1903e-05
	CNO 10mg/kg	0	0	0	0	0	0.0001214	0	0	0.0001214	0	0	0.00013192	0.00018824	0	0.00021497	7.463e-05	0	0.00017348	0	0	4.2538e-05
Figures 8j-k
Excitatory DREADDs		L1			L2			L3			L4			L5			L6a			L6b
S1		Mouse 1	Mouse 2	Mouse 3	Mouse 1	Mouse 2	Mouse 3	Mouse 1	Mouse 2	Mouse 3	Mouse 1	Mouse 2	Mouse 3	Mouse 1	Mouse 2	Mouse 3	Mouse 1	Mouse 2	Mouse 3	Mouse 1	Mouse 2	Mouse 3
PV+ Density	Saline	0	1.0789e-06	1.0546e-05	5.2486e-05	3.0183e-05	5.703e-05	5.2486e-05	3.0183e-05	5.703e-05	8.0748e-05	5.7944e-05	9.8559e-05	9.5843e-05	7.0585e-05	0.00015103	6.1594e-05	3.9765e-05	5.0182e-05	1.4114e-05	9.8822e-06	1.3307e-05
	CNO 10mg/kg	3.6043e-06	7.1422e-07	1.6996e-05	9.4429e-05	6.1278e-05	0.00013508	9.4429e-05	6.1278e-05	0.00013508	0.00016842	0.00012723	0.00021665	0.00022875	0.00011081	0.00024186	0.00010162	6.2288e-05	0.00016581	3.1067e-05	1.7431e-05	0

## Sheet: Figure 9
Figure 9c
Inhibitory DREADDs		RSA - All		PTLp - All		S1 - All
Overall Regions		Mouse 1	Mouse 2	Mouse 1	Mouse 2	Mouse 1	Mouse 2
PV+ Density	Saline	7.8998e-05	3.8969e-05	5.5169e-05	0	5.7717e-05	5.9975e-05
	CNO 1 mg/kg	9.6015e-05	3.647e-05	4.9139e-05	5.927e-05	7.1023e-05	3.9031e-05
Figures 9d-e
Excitatory DREADDs		L1		L2		L3		L4		L5		L6a		L6b
RSA		Mouse 1	Mouse 2	Mouse 1	Mouse 2	Mouse 1	Mouse 2	Mouse 1	Mouse 2	Mouse 1	Mouse 2	Mouse 1	Mouse 2	Mouse 1	Mouse 2
PV+ Density	Saline	3.8679e-06	0	7.0056e-05	1.9885e-05	7.0056e-05	1.9885e-05	0	0	0.0001534	5.8488e-05	3.8363e-05	7.2831e-05	2.4373e-05	2.3874e-05
	CNO 1 mg/kg	9.9671e-07	2.8862e-06	7.7354e-05	3.5651e-05	7.7354e-05	3.5651e-05	0	0	0.00016527	5.9561e-05	0.00010037	2.9884e-05	2.7936e-05	8.4387e-06
Figures 9g-h
Inhibitory DREADDs		L1		L2		L3		L4		L5		L6a		L6b
Overall PTLp		Mouse 1	Mouse 2	Mouse 1	Mouse 2	Mouse 1	Mouse 2	Mouse 1	Mouse 2	Mouse 1	Mouse 2	Mouse 1	Mouse 2	Mouse 1	Mouse 2
PV+ Density	Saline	2.002e-05	0	5.381e-05	0	5.381e-05	0	6.7445e-05	0	0.00010089	5.6794e-05	5.6542e-05	5.8784e-05	0	0
	CNO 1 mg/kg	0	2.6275e-06	6.784e-05	8.4487e-05	6.784e-05	8.4487e-05	8.3135e-05	7.4301e-05	0.00013747	6.926e-05	0.00013046	3.5107e-05	1.3994e-05	1.6283e-05
Figures 9j-k
Inhibitory DREADDs		L1		L2		L3		L4		L5		L6a		L6b
S1		Mouse 1	Mouse 2	Mouse 1	Mouse 2	Mouse 1	Mouse 2	Mouse 1	Mouse 2	Mouse 1	Mouse 2	Mouse 1	Mouse 2	Mouse 1	Mouse 2
PV+ Density	Saline	5.7561e-06	5.2384e-06	4.5139e-05	6.2041e-05	4.5139e-05	6.2041e-05	0.0001065	6.5004e-05	8.4717e-05	8.7744e-05	4.0792e-05	6.2094e-05	0	0
	CNO 1 mg/kg	5.9565e-06	0	6.203e-05	5.2859e-05	6.203e-05	5.2859e-05	9.2865e-05	5.6857e-05	0.00011645	5.4419e-05	6.0146e-05	2.0481e-05	1.958e-05	8.025e-06

## Sheet: S Figure 1
S Figure 1e
	Saline
		V1L5	SC	CA1	CA3
Line	Animal	Density	Density	Density	Density
Rbp4Cre	Mouse 1	6.00409	1.46644	0.0553373	0.0276686
	Mouse 2	5.45072	1.46644	0	0.0276686
hM4Di	Mouse 1	6.47446	1.66012	0	0.0553373
	Mouse 2	6.80649	1.30043	0.0276686	0.0553373
hM3Dq	Mouse 1	15.4391	3.32024	0.0553373	0.110675
	Mouse 2	13.945	3.56925	0.19368	0.138343
S Figure 1f
	Saline
		V1L5	SC	CA1	CA3
Line	Animal	Density	Density	Density	Density
Rbp4Cre	Mouse 1	6.00409	1.46644	0.0553373	0.0276686
	Mouse 2	5.45072	1.46644	0	0.0276686
hM4Di	Mouse 1	6.47446	1.66012	0	0.0553373
	Mouse 2	6.80649	1.30043	0.0276686	0.0553373
Rbp4Cre-hM4Di	Mouse 1	3.7076	2.21349	0.0276686	0.0276686
	Mouse 2	3.92895	2.54551	0.0553373	0.0830059
hM3Dq	Mouse 1	15.4391	3.32024	0.0553373	0.110675
	Mouse 2	13.945	3.56925	0.19368	0.138343
Rbp4Cre-hM3Dq	Mouse 1	4.70367	1.60478	0.0276686	0.0276686
	Mouse 2	4.62066	1.54944	0.0276686	0.0276686
	Mouse 3	4.01195	1.02374	0	0.0276686
	Mouse 4	3.95662	1.13441	0.0276686	0.0276686
	Mouse 5	4.1503	1.02374	0.0276686	0
	Mouse 6	3.62459	1.10675	0.0276686	0.0276686

[truncated: 7 more sheets: S Figure 3, S Figure 4, S Figure 5, S Figure 6, S Figure 7, S Figure 8, S Figure 9]
